# Supplementary material for: The Effects of Nine Compounds on Aldehyde-Oxidase-Related Genes in Bactrocera dorsalis (Hendel)
Source: Genes (Basel). 2023 Dec 25;15(1):35. doi: 10.3390/genes15010035 (PMC10815873; doi:10.3390/genes15010035)
Supplement: Supplementary file 1 [file genes-15-00035-s001.zip]

Archive with 7 entries (7 files):
- Supplementary/Supplementary Figure S1_Construction of Bactrocera dorsalis Transcriptome.tif
- Supplementary/Supplementary Table S1_The result of Transcriptome construction.docx
- Supplementary/Supplementary Table S2_CDS of genes C58800, C67698, C66700 and C67485.txt
- Supplementary/Supplementary Table S3_1 The Organism of 83 proteins.xlsx
- Supplementary/Supplementary Table S3_Docking results of 8 components with 4 proteins.xlsx
- Supplementary/Supplementary Table S4_Gene Expression Of Female.xlsx
- Supplementary/Supplementary Table S5_Gene Expression Of Male.xlsx
