# Supplementary material for: The Effects of Nine Compounds on Aldehyde-Oxidase-Related Genes in Bactrocera dorsalis (Hendel)
Source: Genes (Basel). 2023 Dec 25;15(1):35. doi: 10.3390/genes15010035 (PMC10815873; doi:10.3390/genes15010035)
Supplement: Supplementary file 1 [file genes-15-00035-s001.zip › Supplementary/Supplementary Table S2_CDS of genes C58800, C67698, C66700 and C67485.txt]

>c58800.graph_c0
TTTCTTGAAAAAGAAGGTGATAATTATAGAGTGTCTGACGTGTCAATTGTTTATGGTGGAGTTGCTCCGTTGTCACATATTGCATTAAGAACTGAAAAGGCTCTTACTGGCAATATATGGGATAAAAAATTATTAAAGGATGCTTTAAAAATTCTTAGAGAGGATGCTCCTCTAAGCGAAGATGCGCCAGGCGGCATGGTTGAATTTAGGAAATCATTAATGTTGAGTTTCTTTTTCAAATTTTATTCATGGGTAACACACAATATGATTGAGGATGGTATTGTTGTGGAAGGATTAGATGAAGTTCACAAGTCAGCTATTCAACTCTATTGCAGACCACCTTCTTGTGGCAGTCAAGATTTTGAATTAACAAGGCATGGAACAGCTGTTGGACTACCCGAGGTCCATCTTTCAGCAAAATTACAGGTTACCGGGATGGCTGAATATACCGATGACACACCTACACCTCCAAATACTCTGCATGCTGCTTTGGTTTTAAGTCGGAAGGCACATGCCCGCATTGTGTCAATTGATGATTCTGTCGCCAAGTCTTCACCTGGTTTTGTTGCACTGTTTTTGTCAAGAGACATTCCAGGTAGTAATAAAGTTGGAGCCATTATTCGTGATGAAGAACTTTTCGCTTCTGAAATAGTTACTTGTGTTGGTCAGGTTATTGGAATTGTGGTTGCCAATACACATGAAAATGCAAAAACAGCTTCGAGCAAAGTACAAATAGTATATGAAGAACTTCCTGCTATCTTATCTATTAGGGATGCCATTGAACGTGGAAGCTTCTTCCCAAATACTGAAAAGCTACTTGCCAATGGAGATGTTCAAAAATGTTTTGAGTCGGGAGACTGTGATAAAATTATTGAAGGAGAGGTTCAAGTAGGTGGACAAGAACATTTTTACTTGGAGCCTAATAGCACATTAATTTGGACAGTTGATGGAGGAAACGAAGTGCATATGATTTCTTCGACTCAAAACCCTCAAAAGCACCAGGAAACTGTTGCAAATGTTCTTGAATTACCATCATCTAAAGTTGTATGTAAAACAAAACGCATTGGTGGTGGATTTGGTGGAAAAGAAACAAGGCCAGCATTTATTGCAGCTGCTGCTTCTGTTCCTTCATATCTCTTAAAAAGGCCAGTCAAACTTACATTAGACAGAGATGTGGACATGATGATAACTGGACAAAGACATCCTTTTTATGGGAAATACAAGGTTGGATTCACAAATACTGGAAAAATTCTGGCATTGGATCTCGAGCTATACAACAATGCTGGAAATTCATTAGACTTGTCGCTATCTGTACTTGAGCGTGCCATGTTTCATTCTGATAATGTATATGAGATACCAAATCTTAGAGTTAGAGGGAGAGTTTGCTACACAAATTTGCCAAGTAACACCGCTTTTAGGGGATTTGGTGGACCTCAAGGCATGATAATTACAGAAAATTGGATCCAAAGAGTTGCTATAGAGCTTCAAAAGTGTCCTGAGGAGATCAGGGAAATCAACTTCCATCGCAACGGTTTCATATTACACTATGGACAAAAACTAGAAAACTGTACAATAAAGAAAGTGTGGGATCAGCTCAAGCATTCTTGCGATTTTATGAAAGCCAAGGAAAACGTTGACAACTTTAATCTCCAAAATCGATGGAAGAAGCGTGGAGTTGCAATGGTTCCAACTAAGTTTGGTATCTCCTTTACAGCAAAACACATGAATCAGGCCGGTGCTCTTGTACAAGTGTATCTCGATGGGACAGTTTTAGTAACGCATGGAGGTGTTGAAATGGGTCAAGGGCTTCATACTAAAGTTGCACAAATTGCAGCCTCCTCATTTGATATTCCTCTATGTTATGTTTTTATATCTGAAACAAGTACAGACAAAGTACCTAATTCAGCACCTACTGCAGCTTCTGCGAGTTCTGATATGTATGGTGCGGCCGTATTAGATGCCTGTGAGCAAATTAAGGCTCGAATGAAACCTGTTGCCGACAGGAAAAATCATTCTTCATTTGGTGAGCTAGTGCGTGCATGTTTCTTGGAACGAATAGACCTGTCAGCTCATGGATTTTATATAACACCTGATATTGGCTTTGACTGGAATGTTGGTAAAGGGGTGCCATTTTCATACTTTACTTATGGAGCTGCATTCGCTGAAGTTGAAGTCGACATTTTGACTGGAGATTTCCATACAAGGACCGCAGATATTGTTATGGACCTTGGACATTCTCTTAATCCAGCCATTGATGTTGGGCAGATCGAAGGAGCATTCATTCAAGGTTTAGGATGGGCAGCGTTGGAAGAACTAAAATGGGGAGATGCAGATCATAAGTGGGTTAGAACTGGAAATCTGTACACTACTGGACCTGGAACATATAAAATCCCTTCTGTCAATGATATACCTCTCAAATTCAACGTTTCCCTTCTCAAGGGGGTTCCAAATCCAAAAGCAATTCACTCCTCAAAGGCTGTAGGAGAGCCTCCATTCTTCCTTGCCTCGGTGGTTTTATTTGCTATTAAAGATGCAATAATGTCAGCAAGAAAAGAGGAAGGGTGCAGTGAATGGTTTCCACTTGATAGTCCTGCAACACCAGAAAGGATTAGGATGGCTTGCATTGATGAGTTTACTAGGCACTTTGGTGGCCCTGAATATCGACCAAACCTCAGCGTCTGAATTACTCTTTCTTATCTGTTAATAATTTATATACAATATATGTTACCGAGGTTTGTTCCGCTCTGAGGCAGGAGAAAAAGGTATACTCGAGGAAATGGCAATATAAATGTAAGAAAATGTATGTTCCACTATTGGAACCTGGATAGTTTGGATGACTCGTTGTCTAGATGTTGGTCATGCTTGG
>c66700.graph_c1
GCACATTTTTAAAATGTTACTATTTTTTTTTAATTGCAAACCCAAATATTAAAACATAAAACATGACAAATTCACATGTTATTTATTCAATTATAAAATAAATTCAAATTAGATTTAAGTTAAGTTTAAGTTAAATTTGTTATCGCAAATTCATATATCAGAAGTCGAACGAATTTTCTGCTGGGGCTATTTTATATAAATTATGGCGCTAACAACTACACATTATCGACAATTGCATGTTGATATGTATATATGTACATTTTTATAACTGATCGCTCAATTGAATTAATTCCCACACATTATACAAGTATGTATGTACATACATATATACTCTGAGAAGAAAAACTACCAAGTACTTGGGTTATTATTATTTTATTGCAAGTCAAATTCTAAACGAGACAAGTTTATACTCGTATACTGCGTGCTATCTTCTTTCAAGACCTTTCAAAAATGGCGATAATACGAGTATAATAGAGCAATGCGCAACTCTCCTCCGAAATAAACACTAGCTTGTCTTGACTTGTTGTTATTTGGTATCACAAGTACTTATGTACAACGTAACAGTTTTATTTATGTACATTTGTGTGTACCAAATTAAAAATAATTTTGTATTCGCTGATAAGGGAAAATGATAAGAGTGCATTATTTTCACAAATAAAATGATAATAATAAAAAAATCGATTCAATTGCAATATATGTAGATACATACATATATATAATGTATTTAAACAAAACGTAACAGCAATAAAATTATACATATGGTATATGTATTTATGTAATAATACCTTCCAAATACCCAGTCACCAAAAAGTTTTAAATATTGAACAATGTACGAATTTCTTTATAACTAATTTCACCGAGCGGTTATGCTAGAGAGAATTTGGTCACATTTGTTCCAGCATTCAGTGCGATAGTCTCAGGTGTTGTTGGAGCACCTAAACGAACCCATTCACGCTTTAGTCCAGCATCTTTACGAGCCGATTGCAAAGCATGCTGAACAGCAAAGATCGCACTGACTGCTAGGCAACACGGTGGTTCACCTGTTGCTTTGGAACGCATGAATCCTGCTGAATTTGGATTTTTCTGCAGTAATTCTATGCGAAAATCTATCGGAATATCTTTTGCACCCGGTGGTTTGTAATTCCACGTGCGATTTGTTAGCAGTTCTCCTGTTGTCCGATCATATATTAACTGCTCCGTAAGCCAGTAGCCGAGCAACATAACAAACGATCCTTCCACTTGACCAATATCAATGTATGGACTAAGACTTTCACCAGCGTCTTCCAATATATCAACACGTTTTATTTGATTATTTCCCGTCAATATATCTACTTCAATTTCGGTTAGAGCCAAACCATATACGCTGTAATTCTGCATGTCTCCTTCTTTATAATGATCACTAACTATCATATTGATTGCTTTCCCCCACGCTTGTTGCACAACATCCAACCAGCTAGCTTCCTTTCCAAGCGAGTTTTTAATTGGTTTAAGACGTTCATTAAGAGTTTCGCAAGCTTTTCGTATAGCAAAGCAAAGGCTTTCACTGCCTACAGCACCTCCAGTAACCATAGAATTAGCACCATTGATAGTGTCACTAGATTCAATCTTAATGTAAGTTAATGGTACACCCAGTGTTTGTGCTGCCACTTGAGCAACTTTCGTGTTAATGCCTTGACCCATTTCGATTCCTCCGTGAGATATAACTACAGTACCATCTACGTGATAGATGGAAACTGTTGCTGAATATTGACCAAAATAAAAAATTGGATATTCCATTATAGCTATGCCTAAGCCTCGTTTAATCCACCGATTATTTTCGTTAAAGCTGTCAATTTCCTTTCGTCGATTACGATAATCTGTTGTATTAATAAATCGCGGTAGTAGCTGCTCCAATTTGTTACCAGATTTTAAGTTAGCTAATCGTGCATCTACAGGATCTATATTTGCTTCAAATGCAATATGTTCCAATATATTTTCAATCATTGCTATTCCTTCTACGGAACCTGGTGCACGGCACCATGTTGAACTGGGCGCATCCGTTATGACAGCTTCGGCCACAATTTTAGTGCTCAAGTCAGAAAGTTCATAGCAATTTTTTGCGCAAACAACAGAATGTCCGTCAATAGGATTTTCATTGAGTGTACATCCTGCATCCTGATAGAATGTATTTTTAAGTCCTAGAATTTTTCCATTGGCTTTTATGTGAAATTCATAATCGCTCCGACAACCCCAACGTTTTCCGTTAGAGATCATCATTGATTCGATGGTCTGCACGAAGCGAGATGGTCGATTTAGTTTGTATGCTACTAATGATGCAGCGCAGGCGACTTGATTTCCACGTGAAATTTTACTTCCAAAACCACCACCGAGGCGGCGAACTTTCAACTGTACATTGTTTACCTGAAGTTTCAACATTTTTGCTATTACACTTTGAGTATGATCCATCCACTGTGTTGCTGTCCATACGTGTAGTCCTTCTTCAAAAGGAACAACTATAGTAGTTTGCGGCTCCATTGTAAAGTGATATTGCCCACCTATTTCAAAAACACCTTTTGAATTAATATCTGGTTCCTGTGAAAGTTCTATTTCATCGACTTTCGTAGTTTTTATCATATGAATTCGTTTCCTTTCATGTGCTTCAAGCACTTCTGCGGTGGTGGTTAAAATATTATGTTCTCGTACATTATTTGAATATGTCACTTTTACTTTTGTGGCAATGCGGTTCGCAATATCACTTGTTTGTGCAACCACTACACCTAAGGGTTGGCCGTAATATTTAACAATGCCACTGCAAAAAATCTCTTCAGATTCATATCCGAATATTGGATCACATGATGAATTCATACCAGGAATATCTTTTGCGGTATAAAAGGCTATCACACCTGGAGTTTGTAAAACTTCAGAAGCATCAATATTTTCGATGTTTGCGCCAACTTTTGTTGCAGTAGCAAAAGCACAAAAAACCGCGTTGGAAGCAGTTAGTACATCATTCATATAAGTTGCTTCTCCGGAACATTGAATCATGGCTTCAAGTTTTTGCACAGCTTCAGTAACTGGGTAATATTTTTCTATAGTTTCAAAAGATTGAGTTCCGGATGAAAGGGGTCGTAGAAGTAACTTGCCACCACTTTTATATTCATCCTTCACTTTGTCTTTAGGTGCGATTTTTAAAAGGCTTTTGTAAAGTAGACCAGCAGCAAGACTTTTTCGGTATTCAGGTGAAGCGTCCGGAAGAACAGCATTAGGTTGCAGTTGGATAATCAAATTTTGAAATATATTCGAAATAGTGTCCTTTTCAAATAAGTTCTGACCAACTAATGCAGATTCTATTTCTTTAGCATGTACAAAATCGGGTGCTATACCGCCAAAGCATATACGAGCATCTACAATCTTGCCTTCTGGCATATTCATATGTAATAAAAATGCAGCGTTTACATAGGCGTGCGAATTTTGAGCTCTGGGCATTATTTTGTAGGAATCGAACACAAATTTGTCGTTTGGATAAGCTTTTAATTCGAACGCTATAATAATAATTTGGTCATTCGTCAAAGCTAGATATTCCTTTAGTGATATGGTCTTCCATGTAGACGCATCTTCTGCAACAATAATCTGAACATCAAGTGCTTCGAATGTTATGAATACATCTGAAGGAAATTCAGGATAGTATTTTTTTAAGTTGATATTGCCTGCCAATGTTCCAGAGTTACGAACTGGCACGTTTGCGATAAGATCAAAATGTTCCCTCAATTGCTGACAGTATTCGAAGCCAGGATTCAGTGCACATTGCTCAAAAATTTCCATTGCTTCCGTCAAGCTCATATTTGCACCAAGTGTCACCTTTTCATTAGTTATAGAGTGCTGCTTTAACTCCGGCACCGCATGAATATCAAAAAAATGTCTTATATCTGAAGGCCTCCTGTAGACGCCATGCGCTGTATTTCCTGCGACAAGCATGAATTTTTCTTTCTGTATTTTGGACAGTGATTCAAAGAGTTCAGAAAATGTTCGCGGCCAATACCATTGTGTACCGTCTGGGTAGGTCAAGTAACTTAATGGCTTTTGACAAGTGTCCTTAAGGTGCGAACCGACTTTGGGACAGTCGGAACGCTCGAAATCTTCAATATCTATACATTCTTTGGGAATCTGTATAGTACTATCCACAGCAAATGATTTCATAGCGTCCAATATAGGACGGTATCCAGTACATCGACAAATATTGCCACCAAAAGAATTTTCAACCTCCGTCATTTTAACATTTCCTCCTTTCGATTCAAGAAGACCGTACATGTTCATAACAAAACCAGGAGAGCAAAAACCACATTGAGTGCCATTCATCTTGGCTAGTCGTTTCTGTATTGGATGATAGCCAATTTTTTTGTTGCCTATACCCTCAGCTGTTATAATCTCCCAATCCATGCATGTATTTAGTAAAGTTAAACACTTTAAGAGATAAAGGAAACTTATTTTTTGGTAATAAAATTTGATCTATGATCCTTTGGGCATTGGCAACGGCGAATATCGTTCGCCGACGCATTACCCGCCGGGTGAATCTGAGGAAGTGGAAGACTTCCACACCGTTAGAAAGGTAGGTGGAGAAGGACCTGGCTACATTTGGAATCTCCAATTGGCGTAAGTGATGTCTACGCCAATAAAGAATAAGAATAATAATAAAATTCTATGCCCAAAAATTTACTTACTGAGTTAACAGCCCATGTACGGGTTTCTCCGCTGACGGTTCGTTTACCTTTAATGACACATACACAAACGCCACATCCTCCTTCCAAACACATGTATTTGGTAGCCGTTAACTGCACATATTCCCGTATAAAAGTATTAAGAGTGATGTCTGGTGGAAAATTTATTAGATTTACGTTGTATTTACAACCGTTGACATTGAAGGTGGTTGTCATTCTTTTTAGCTTAAAATTTTCAAAAATTTCTATGAATGTCCACTTTTATTTACCTCTCAATAATTTAACAATTATTACGAGGTCTGAACTGCTTGCTGTTCGACGCACAACTAGTTTTTCGATAAACCGTGCATGTTTAGTGGAAATACATTGTATTTAATACTTACATACATTGTACATACATATGTGTGTATGTGTATGTATTTGAAGCGTTATTAAATGATGGTGATGAAAGCGAAGAATAAATGTTTTTCTCAATTTTCGGCCAAGTTTTCCTTGCTATTTAAAGTGTGGCTTTTTATGTTATTTTAGAAATATAATTTTCTATATTTTGGCGTTTCCAAACAACTGATAGATGTAACATTTTCTGTCAAAAAAACATAAAATATTTGTGTTTTTTTGCCATGGTTGTGTTTTAACCCAAGAACCGTTGAATAGTAGTCAGGTATTAAATGCACTCGACCATTTCGGGCGCAAAAAGTTGTTTCGAGTGGTTGGAAATATATTTGAACAGATCAATTTTAGTGAAGTGAATACTAAACAAACTACTATA
>c67485.graph_c0
TACATACATACATATGTATTTGTACGCTGTATAATTCTCTAAGTAAGTTTCTAAATTAATCAATTCAGTACATTTTAATTAGTACAATTAAGTATAATTCAGATGCAGCATGCTATAATCGGTGCCTGAATGTAGCAAAACTCGCTCCGGCGTCATAGGCGCAGTTAAGGGAATCCACTTTTTCGCTAAACCAGCATCAGAACGTGAAGATTGTAAGGCTTCCTGCAAAGCAAAGCCTACAGCTATTCCCAAACAAATTGCTGGTTCGCCAGTTGCTTTAGACCGCATAAATCCAGCTACATTTGGACTGCCGCTTAACATCTCAATGCGAAAATCTATCGGTATGTCTTTAGCTCCGGGCGGTTTATAATTCCATGTTCGGTTCGTCTTCAGTTCCCCAGTATTTTCATCGACAACTATTTCTTCAGACGTCCAATAGCCGAGACCCATCATAAATGCTCCTTCAATTTGTCCAATATCTACATTTGGATTCAGACTCTCACCTGCATCTTCCAAGATATCCACGCGAGGAAGATGATAATTTCCGGTAAGTATGTCGACTTCCACTTCAACAAGGGCTAAAGCACAAACAGTATACGGGTCCATGTCGTTGGGCTTACAATCTTCGCTTACAATTAAACTAATGTGTTGATTGTAAGCAGTTTGTATTATTTCTAACCATGAAGGGTTTTTAAGTGATTGCCGTACATTTTTCAGACGTTCGTTAATTATATTACAACATTTACGCACCGCGTAGCAGAGTGTTTCGCTGCCAATGGATCCTCCAGTCACCATGCTATTAGCACCATTAACAGTGTTGCTCCCTTCGAATCGAATCATATCCACTGGTATGCCTAACTCAAGAGACGCTAATTGTGCTATTTTCGTGTTCATGCCTTGACCCATTTCGATACCACCATGTGAAATGATGACAGTGCCATCACGATGATAAATAGCTAAGGTGGCGGGAAATTGTCCAAAATATCCAATATGGTACTCCATGATGGCGATCCCTAGACCTTTCTTTCGCCAGCGATTATTTTCATTAAAGGTTTTAACTTTCTGCTTTCGCATTTTGTAATCAGTCGATTGTATAAAGTATACCAACATTTGTTCCATTTTATGACCTGGAATTAAGTTGGCTTTTCGTACGTCGATTGGGTCTAGTCCTGTTTCAAAAGAAATATGTTCGATAATGTTCTCAATCATGGCAATTCCCTCCACTGAACCAGGCCCTCGGCACGGTGTGTTACTGGGTGAATCGGTTAAAACCATATAGCCATCCAATTTGTAATTGTCAGTAAATTCATAGCAATTTTTAGATACTAAAACAGTGTGACCCATTGGTGATTCATTGGATTGATATCCTGCGTCCTCATAAAACTCACTACGCAAAGCAACTATTTTTCCTGTATGTTTAACGTAAAATTCGTACTGGCAATGAAAAGCCCACCGCTTTCCTAGAACATTCATCATCGATTCTATAGCTTGAACAAAACGCACCGGGCGATTAAGCTTGAGAGCAGCTAAAGATGCAGCACAAGCAGCAAAGGAATTTCGAGTTCCTTTACCACCAAATCCGCCACCCAAACGACGTACTTTCACTTGGACTTCGTTATTTTTCATATCAAGTAATTCTGTTAATACACCTTGTAGAAGGTCCATCCACTGAGTAGTTGCATATACCTCCAATCCACCTTCGAATGGTATAACTGCAGCGGTATGCGGTTCCAAGAAAAAATGATATTGCAGACCCAAATCCAATTTTCCTAAACCACATACATCATAATTATCTTCAATCTTTAGATTTTCTATGAGTGACTTAACCGTATGATTGATTCTATCTGAGCGACTGCTCTTGAGAACATCATGTAAAGTAGGAAAAACTTCACTTCCTTCGCCGTCATAAGTAATCTTTACTAATTCGGCAGCCATATTAGCAGTAGCATTTGACTCCGCTACTATTACCCCGATAGGCTGATTGTAAAATTTAATTGCACCGCTAACAAATAGTTCTTCGTTTTCCAAGAAAAACATGGGTTCATCGCCGCTAATTGTATTTTTTCCTGGGATATCTTTGGATGTTAAGAATGCAACGACACCTGGTAATTTAAATGCGGCAGAAGTGTCAATATTTGCCACTGTAGCCCCCACAAGTTTAGCAGTAACAAAAGCAGCCCACAGTTGGTTTACTGCTACGGGAATGTCATTTGCATAAGTTGCTTCCCCTGCTGTTTGCTTTAAACCTTCGAATTTCTCAATGGGTTGGTGCACAGGATGATCTTCTGGTATACTCTCATACACTTGTTTGCCTGAGGATAGTGGACGCTTGAGGATTTCTGCACCGCTTAGTAATCTCTGTGGAATTAAGCTTTCTGGAGTATTTTTCAATATGGTTTTATAAAGAAGACCACAGGCAAGTTTCTGTCTATATTCAGCCGAACCATTAGATGGGTCTGGATCAGCAATGAAAGTACTATTGGCTATTGAGAAAACCTTTGCTATAACTTGTGAATCGTATAGCTGCTTTCCTTTCATAAATTCTTCGATTGCCGTCGCATGAATAAAGCCAGGACTTATACCTCCGAAACAAATACGAGCATTTTGTATTTTAAGGCTTGGTCTTTCAACATTTATTAGAAATGCAGCGTTAACGTAGGCATGTGCATTTTGTGCTCTTATCATAATCTTGTAAGAATCAAAAATATATTGCTCACGTATGTAAGGTCGGAGAATAATTGCTCTAATAATTTTACCGCTCATGTCAGTTTTCAGGAACTCTGTCATTGTTACTGTTTTTTCTTTTACTAGACTTTCTTGAAGTACCACTTGAGCGTTTAGTGCTTCAAAAACGATGTACACATCGGAGGGAAAATCATTATGATTGTGCTTCATGATAAGATTACCTGCCAAAGTACCCATATTTCGGACTGGTAGATTTGCAATCAAATCGAAATGATTCCAAAGTTGTTGACAGTATTCAAATCCTTTCATTTTAGCTGCCTCTTCAAATATTGCCATTGTATCTGTTAAACTTAAGTTAGCGCCTAAAGTTAGGGCCTTTGGAGTAATACTGTGTTGTCTCAGTTCAGACACACAATTAACATCTATAAACGTTTTAATAAACGGATCGCGCCGAAAAACACCAGTAGCAGTGTTACCAGCAACCAAAAAATATTTCTTAATTTTTAATTGTTCGATAGTTGAGAATAATTCACCAATTGACTTGGGCCAAGACCAATCACTACCGTCCTTATAATTTATAGGCGGTCGTTTTGAGAGGATAGTACAAGAGCTTTTGCACAAATTTGAAGTTTTAGTACATATTATATTATTGATATCTTCAATATCCTGACACTCTTTAGGAACTTCGATTGTACTATCGACAGCAAAAGACTTCATGGTGTCTAATATAGGTCGGTAGCCAGTACAGCGACAAATGTTGCCCCCGAAAGAATTCTCCACCTCTTCCATGGTAACATTGCCACCTTTAGATTTCAGTAAACCATACATACTCATTACGAATCCAGGCGAACAAAATCCACATTGAGTGCCATTCATTTTGGCCAAACGTTTCTGAATTGGATGATAGCCAACACTCTTATTACCAATACCTTCCGTGGTTGTTATGTCCCAATCTACGCACGTATTCAGCAATGTCAAACAAGAGTTGACGGTCCATGTTCGTACATTTCCAGTAATTGGATGTTTTCCCGTAACAACGCAAACACATACACCGCAACCACCCTCTTGGCACATAAATTTTGTACCTGAAAGTCCCACATACTCACGAATAAAAGTATTTAATGTTATATCTGCTGGTAGACTGGACAATGTAACGTTGTAAATTTTACCATTAATTGAAAAGCCTGTTGACATTTTGCTAATTTTTGTTATATCTACATATGTATGTATGTCTGTAAATACTAGTGAATGGTATTCCTCACTTGTTCTAAAAGACACGTCCGTTATGCTTGACTGTTCGTCAG
>c67698.graph_c0
AGTCCGCTTTTGACAGTCTTATTGACTGGTTGTGTATAAAATTTTGTTTTATTTTTGAGTTCAAAAAACTACGTGTAATTGCATTCAACTGCATTTAAACAGAATTATATTTATAGATAAAAAATTGTTTGGCAGCTGAGAACATTAACCTTAAAAAGTGTTATGAAGTGGAAGTATTAAGCGTGCAGTAAAACATTTCCAAGAATTTTCGAAAATTTTGCAAACAAACAAGTACAATTAAATGTCGCAAAATAATTCAGTTGCTCATGACATGGCGGTAAATGGAGACGCGCCAAAAATGCCTATTGAAAAAGAGTCGCCGTTAATATTTTTCGTGAATGGCAAGAAGGTCGTTGATCGCACACCAGATCCAGAATGTACTCTACTCACATATCTGCGCGACAAATTGCGACTATGTGGCACAAAATTGGGATGCGGGGAAGGTGGTTGTGGCGCTTGTACGGTTATGCTTTCGCGAGTCGATCGCGCGACCAACAGCGTCAAGCACTTGGCTGTCAACGCATGTCTGATGCCAGTATGCGCCATGCATGGCTGTGCAGTAACAACTATAGAGGGAATTGGAAGCACACGCACCCGCCTTCACCCTGTACAGGAGCGTCTAGCTAAAGCTCATGGCAGTCAATGTGGTTTTTGTACACCGGGCATAGTAATGTCTATGTACGCACTTCTTCGAAGCATGCCTCTACCATCGATGAAGGATTTGGAAGTGGCGTTTCAAGGCAATCTATGCCGTTGCACAGGTTATCGACCTATTTTGGAAGGATACAAGACTTTCACAAAGGAATTTGCCTGTGCCATGGGTGATAAGTGCTGCAAGTTAAATGGTAATAAAATACAAAATGGCGACAATGAAGAGCAAAAACTATTTGAAAAGAGTGAATTTTTACCCTTCGATCCAAGTCAGGAACCCATATTCCCACCAGAATTGCATTTAAATTCGCAATACGATGCGGAAAATCTTTTGTTCAAAGGTCCGCGCTCGACATGGTACCGTCCGGTGGAACTGTTAGACTTACTGAAGCTGAAAGTGGAGCACCCGCATGGTAAAATCATTGTTGGCAACACGGAAGTTGGTGTAGAAATGAAATTTAAGCAGTTTCTATACACCGTACACATCAACCCCATAAAGGTACCGGAATTGAATGAGATACGAGAATTAGAGGATAGCATTTTATTTGGTTCCGCCGTCACCTTAATGGACATTGATGAGCACTTACGCAAACGTATAGAGAAATTGCCGGAACACGAAACACGTTTCTTCCGTTGTGCTGTAAAAATGTTGCATTACTTCGCGGGCAAACAGATACGGAACGTGGCATCGCTCGGCGGAAACATCATGACCGGAAGTCCGATTTCCGACATGAACCCTATTTTGACAGCGGCATGTGCCAAGCTTAAAGTATGTAGCTTAGTTGATGGGAAAGTAGAAACTCGAGATGTGTACATGGGTCCGGGATTCTTTACTGGCTATCGCAAGAATACAATTCTGCCACATGAAGTATTGGTGGGCATATACTTTCCGAAAAGCTCAAAAGATCAACACTTTGTGGCATTTAAGCAAGCGCGCCGTAGAGATGATGATATTGCAATTGTCAATGCAGTTATAAACGTGACCTTCGAACCAAATAACAATATAATCAAACAAATTTATATGGCTTTTGGCGGTATGGCGCCCACAACGATTATGGCACCGAAAACATCCCAAATCATGGCAAAACAGAGATGGAATCGGGTATTAGTCGAGCGTGTAACTGAAAGCTTATGTGCCGAATTGCCATTGGCCCCGTCAGCACCGGGTGGTATGATCGCCTATCGTCGTTCACTAGTAGTTAGTTTATTCTTCAAGGCATATTTAGCCATAAGTCAAGAATTAATTAAATCCGGTATCATTGAGGATGATGCAATACCAGAGAGAGAGCTAAGCGGCGCTGATACCTTCCACACACCGATTTTGAAGAGCGCCCAGCTCTTTGAGAGGGTGTGTGCCGAACAGCCAACATGTGATCCCATCGGTAGACCAAAGGTTCACGCCTCTGCGCTGAAACAGGCAACAGGTGAAGCAATTTACTGTGATGACATTCCGCGTCATGAAAATGAATTGTATCTCGCACTTGTACTTAGTACCAAAGCTCACGCAAAGATAACATCTATTGATGCCAGCGACGCGCTGAAGCAGCAGGGTGTACACGCATTTTATTCCAGCAAAGATTTGAGCGACTACGAAAATAAAGTTGGTACCGTGTTTCACGATGAGGAAGTCTTCGCTTCGGAAGTAGTATATTGCCAGGGGCAGGTGATCGGTGCTATTGTCGCGGACAGTCAAGTTTTGGCGCAACGTGCGGCGCGTCTCGTGCATATCAAGTACGAGGAGCTAACCCCCGTAATTGTAACAATTGAACAGGCCATCGCACATAAATCATATTTTCCCAATTATCCACAATATATTGAAAAGGGTGACGTGCAAAAGGCTTTCGAGCAGGCTGACCACGTTTATGAAGGTAGTTGTCGGATGGGTGGTCAAGAACATTTCTATTTGGAGACGCACGCTTGTGTAGCAACGCCGCGAGATAGTGATGAAATTGAACTATTTTGTTCAACCCAAAATCCCACGGAGATACAAAAACTAGTGGCTCATGTGTTATCTGTGCCGTGGCACAGGGTGGTATGCCGATCTAAACGCTTGGGTGGTGGATTTGGTGGCAAAGAGTCGCGTTCAATTATCTTGGCACTTCCAGTTGCATTGGCCAGTTATCGTCTAAGAAGACCGGTGCGCTGTATGCTCGATCGGGATGAAGATATGATGACAACGGGCACTAGACATCCTTTTCTCTTTAAATATAAAATTGGCTTTACCAAAGAAGGTTTGATAACGGCATGTGACATTGAGTGCTATACTAATGCCGGCTGTACAATGGATCTCTCATTTTCCGTTCTTGATCGTGCTATGAATCATTTCGAGAATTGTTATCGCATACCAAATGTCAAAGTAGGTGGTTGGGTCTGCAAAACGAATTTACCATCCAATACAGCGTTTAGAGGATTTGGCGGCCCTCAGGGCATGTTTGCAGCGGAGCATATAGTACGCGATGTGGCGCGCATAGTTGGCAAAGATTACTTGGATGTCATGCAGTTGAATTTTTATAAAACTGGCGATTATACACACTACAATCAAAAGTTGGAAAACTTTCCCATTGAAAAGTGTTTCAGAGATTGCTTAGATCAGTCGAAATTCTACGAGAAACGTGCAGAAATAGCAGAATTTAACAAAAGCCATCGGTGGCGAAAGCGCGGTATCTCTCTGGTGCCTACCAAATATGGTATTGCTTTTGGTGCTATGCATCTGAATCAAGCCGGTGCGCTAGTAAATATATATGGTGATGGGTCGGTATTGCTTTCGCATGGCGGCGTCGAGATCGGACAGGGTCTACACACGAAAATGATACAATGCTGCGCGCGAGCATTAGGCATACCATCGGAGCTAATTCATATTGCCGAAACGGCAACCGACAAGGTACCAAACACATCACCAACGGCAGCTAGTGTAGGTTCAGATTTAAATGGTATGGCTGTATTGAATGCCTGTGAGAAACTAAATGAGCGTCTGAAACCAATTAAAGAGGCCAATCCGAAAGATACGTGGCAAGAATGGATCAGTAAAGCATATTTTGCGCGAATAGGTCTCTCAGCAAGTGGATTCTATAAAATGCTTGATGTTGGTGACGATCCAAAGACAAATCCAAATGCGCGTTGTTATAATTATTATACCAATGGTGTTGGAGTATCAGTGGTTGAAATTGATTGCTTAACCGGTGATCATCAAGTGTTGAGCACAGACATCGTCATGGATATTGGCTCTAGTTTGAATCCAGCCATCGATATTGGACAGATCGAAGGCGCATTTATGCAAGGTTATGGCTTATTTGTATTGGAAGAGCTTATTTATTCACCGCAAGGTGCGCTTTATTCGCGCGGACCTGGTATGTATAAACTACCAGGATTTGCTGATATACCGGGCGAGTTCAATGTGAGCCTTTTAACTGGTGCGCCTAATCCTAGAGCTGTTTATTCGTCAAAGGCCGTTGGGGAGCCACCGTTATTCATAGGCAGCACTGCATTTTTCGCGATTAAGGAAGCAATAGCAGCTGCACGCGCTGAAAGACGGTTAAACGGACACTTCGTACTGCACGCCCCAGCGACGGCTGCTCGTATACGAATGGCATGTCAAGACGAATTTACCGAACTGATTGATCAACCGTCCCCTGATACTTACACACCTTGGAATGTTGTGCCCTAAACTTGAAATAACTTACTATTGTTTTAGATTAGAATATTAACAACAGTTGAAGTCAGATTTTATAATTATAATCAAATATGTTAACATTTGCAAGCATTGGATGGACTATACATAGGTAGATATTTATACTGGAGATGTAATAAAACAGTATAATTTGGTGCTATCTTATAATATACAAGTACGTTGATAATATTAATAAAACTTACGCATGAAATTATATGTGCAATACAATTTACTAAATTGCAGATTTGTTTAAGGATTAACTAATATTGTGACAACAATACAATTATAGCTGACGACAAATAAGAGAAAATAGCTTGTAAACGTTATACTCGTATAGATTTGTATGTGTAAATAAATATACAAACAAGA
