# Supplementary material for: The Effects of Nine Compounds on Aldehyde-Oxidase-Related Genes in Bactrocera dorsalis (Hendel)
Source: Genes (Basel). 2023 Dec 25;15(1):35. doi: 10.3390/genes15010035 (PMC10815873; doi:10.3390/genes15010035)
Supplement: Supplementary file 1 [file genes-15-00035-s001.zip › Supplementary/Supplementary Table S3_1 The Organism of 83 proteins.xlsx]

## Sheet: sheet1
	Protein	Organism(s)	URL
1	1DGJ	Desulfovibrio desulfuricans	https://www1.rcsb.org/structure/1DGJ
2	1FFU	Hydrogenophaga pseudoflava	https://www1.rcsb.org/structure/1FFU
3	1FFV	Hydrogenophaga pseudoflava	https://www1.rcsb.org/structure/1FFV
4	1FIQ	Bos taurus	https://www1.rcsb.org/structure/1FIQ
5	1FO4	Bos taurus	https://www1.rcsb.org/structure/1FO4
6	1JRO	Rhodobacter capsulatus	https://www1.rcsb.org/structure/1JRO
7	1JRP	Rhodobacter capsulatus	https://www1.rcsb.org/structure/1JRP
8	1N5W	Afipia carboxidovorans OM5	https://www1.rcsb.org/structure/1N5W
9	1N5X	Bos taurus	https://www1.rcsb.org/structure/1N5X
10	1N60	Afipia carboxidovorans OM5	https://www1.rcsb.org/structure/1N60
11	1N61	Afipia carboxidovorans OM5	https://www1.rcsb.org/structure/1N61
12	1N62	Afipia carboxidovorans OM5	https://www1.rcsb.org/structure/1N62
13	1N63	Afipia carboxidovorans OM5	https://www1.rcsb.org/structure/1N63
14	1RM6	Thauera aromatica	https://www1.rcsb.org/structure/1RM6
15	1SB3	Thauera aromatica	https://www1.rcsb.org/structure/1SB3
16	1SIJ	Megalodesulfovibrio gigas	https://www1.rcsb.org/structure/1SIJ
17	1T3Q	Pseudomonas putida	https://www1.rcsb.org/structure/1T3Q
18	1V97	Bos taurus	https://www1.rcsb.org/structure/1V97
19	1VDV	Bos taurus	https://www1.rcsb.org/structure/1VDV
20	1VLB	Megalodesulfovibrio gigas	https://www1.rcsb.org/structure/1VLB
21	1WYG	Rattus norvegicus	https://www1.rcsb.org/structure/1WYG
22	1ZXI	Afipia carboxidovorans OM5	https://www1.rcsb.org/structure/1ZXI
23	2CKJ	Homo sapiens	https://www1.rcsb.org/structure/2CKJ
24	2E1Q	Homo sapiens	https://www1.rcsb.org/structure/2E1Q
25	2E3T	Rattus norvegicus	https://www1.rcsb.org/structure/2E3T
26	2W3R	Rhodobacter capsulatus	https://www1.rcsb.org/structure/2W3R
27	2W3S	Rhodobacter capsulatus	https://www1.rcsb.org/structure/2W3S
28	2W54	Rhodobacter capsulatus	https://www1.rcsb.org/structure/2W54
29	2W55	Rhodobacter capsulatus	https://www1.rcsb.org/structure/2W55
30	3AM9	Bos taurus	https://www1.rcsb.org/structure/3AM9
31	3AMZ	Bos taurus	https://www1.rcsb.org/structure/3AMZ
32	3AN1	Rattus norvegicus	https://www1.rcsb.org/structure/3AN1
33	3AX7	Bos taurus	https://www1.rcsb.org/structure/3AX7
34	3AX9	Bos taurus	https://www1.rcsb.org/structure/3AX9
35	3B9J	Bos taurus	https://www1.rcsb.org/structure/3B9J
36	3BDJ	Bos taurus	https://www1.rcsb.org/structure/3BDJ
37	3ETR	Bos taurus	https://www1.rcsb.org/structure/3ETR
38	3EUB	Bos taurus	https://www1.rcsb.org/structure/3EUB
39	3FAH	Megalodesulfovibrio gigas	https://www1.rcsb.org/structure/3FAH
40	3FC4	Megalodesulfovibrio gigas	https://www1.rcsb.org/structure/3FC4
41	3HRD	Eubacterium barkeri	https://www1.rcsb.org/structure/3HRD
42	3L4P	Megalodesulfovibrio gigas	https://www1.rcsb.org/structure/3L4P
43	3NRZ	Bos taurus	https://www1.rcsb.org/structure/3NRZ
44	3NS1	Bos taurus	https://www1.rcsb.org/structure/3NS1
45	3NVV	Bos taurus	https://www1.rcsb.org/structure/3NVV
46	3NVW	Bos taurus	https://www1.rcsb.org/structure/3NVW
47	3NVY	Bos taurus	https://www1.rcsb.org/structure/3NVY
48	3NVZ	Bos taurus	https://www1.rcsb.org/structure/3NVZ
49	3SR6	Bos taurus	https://www1.rcsb.org/structure/3SR6
50	3UNA	Bos taurus	https://www1.rcsb.org/structure/3UNA
51	3UNC	Bos taurus	https://www1.rcsb.org/structure/3UNC
52	3UNI	Bos taurus	https://www1.rcsb.org/structure/3UNI
53	3ZYV	Mus musculus	https://www1.rcsb.org/structure/3ZYV
54	4C7Y	Megalodesulfovibrio gigas	https://www1.rcsb.org/structure/4C7Y
55	4C7Z	Megalodesulfovibrio gigas	https://www1.rcsb.org/structure/4C7Z
56	4C80	Megalodesulfovibrio gigas	https://www1.rcsb.org/structure/4C80
57	4UHW	Homo sapiens	https://www1.rcsb.org/structure/4UHW
58	4UHX	Homo sapiens	https://www1.rcsb.org/structure/4UHX
59	4US8	Megalodesulfovibrio gigas	https://www1.rcsb.org/structure/4US8
60	4US9	Megalodesulfovibrio gigas	https://www1.rcsb.org/structure/4US9
61	4USA	Megalodesulfovibrio gigas	https://www1.rcsb.org/structure/4USA
62	4YRW	Rattus norvegicus	https://www1.rcsb.org/structure/4YRW
63	4YSW	Rattus norvegicus	https://www1.rcsb.org/structure/4YSW
64	4YTY	Rattus norvegicus	https://www1.rcsb.org/structure/4YTY
65	4YTZ	Rattus norvegicus	https://www1.rcsb.org/structure/4YTZ
66	4ZOH	Sulfurisphaera tokodaii str. 7	https://www1.rcsb.org/structure/4ZOH
67	5EPG	Homo sapiens	https://www1.rcsb.org/structure/5EPG
68	5G5G	Escherichia coli K-12	https://www1.rcsb.org/structure/5G5G
69	5G5H	Escherichia coli K-12	https://www1.rcsb.org/structure/5G5H
70	5Y6Q	Methylobacillus sp. KY4400	https://www1.rcsb.org/structure/5Y6Q
71	6A7X	Rattus norvegicus	https://www1.rcsb.org/structure/6A7X
72	6ABU	Rattus norvegicus	https://www1.rcsb.org/structure/6ABU
73	6AC1	Rattus norvegicus	https://www1.rcsb.org/structure/6AC1
74	6AC4	Rattus norvegicus	https://www1.rcsb.org/structure/6AC4
75	6AD4	Rattus norvegicus	https://www1.rcsb.org/structure/6AD4
76	6ADJ	Rattus norvegicus	https://www1.rcsb.org/structure/6ADJ
77	6AJU	Rattus norvegicus	https://www1.rcsb.org/structure/6AJU
78	6Q6Q	Homo sapiens	https://www1.rcsb.org/structure/6Q6Q
79	7D6O		https://www1.rcsb.org/structure/removed/7D6O
80	7DNV		https://www1.rcsb.org/structure/removed/7DNV
81	7DQX	Paenarthrobacter nicotinovorans	https://www1.rcsb.org/structure/7DQX
82	7OPN	Homo sapiens	https://www1.rcsb.org/structure/7OPN
83	7ORC	Homo sapiens	https://www1.rcsb.org/structure/7ORC
