# Supplementary material for: The Effects of Nine Compounds on Aldehyde-Oxidase-Related Genes in Bactrocera dorsalis (Hendel)
Source: Genes (Basel). 2023 Dec 25;15(1):35. doi: 10.3390/genes15010035 (PMC10815873; doi:10.3390/genes15010035)
Supplement: Supplementary file 1 [file genes-15-00035-s001.zip › Supplementary/Supplementary Table S3_Docking results of 8 components with 4 proteins.xlsx]

## Sheet: Sheet1
Compound	Protein	Affinity	Sorting of Affinity
CFQ1	c58800	-5.748	1
CFQ1	c58800	-5.655	2
CFQ1	c58800	-5.556	3
CFQ1	c58800	-5.508	4
CFQ1	c58800	-5.243	5
CFQ1	c58800	-5.224	6
CFQ1	c58800	-5.207	7
CFQ1	c58800	-5.181	8
CFQ1	c58800	-5.066	9
CFQ1	c66700	-6.168	1
CFQ1	c66700	-5.591	2
CFQ1	c66700	-5.033	3
CFQ1	c66700	-4.987	4
CFQ1	c66700	-4.939	5
CFQ1	c66700	-4.865	6
CFQ1	c66700	-4.825	7
CFQ1	c66700	-4.773	8
CFQ1	c66700	-4.703	9
CFQ1	c67485	-6.094	1
CFQ1	c67485	-5.868	2
CFQ1	c67485	-5.673	3
CFQ1	c67485	-5.485	4
CFQ1	c67485	-5.429	5
CFQ1	c67485	-5.297	6
CFQ1	c67485	-5.083	7
CFQ1	c67485	-5.057	8
CFQ1	c67485	-4.88	9
CFQ1	C67698	-5.554	1
CFQ1	C67698	-5.547	2
CFQ1	C67698	-5.345	3
CFQ1	C67698	-5.323	4
CFQ1	C67698	-5.319	5
CFQ1	C67698	-5.276	6
CFQ1	C67698	-5.015	7
CFQ1	C67698	-4.8	8
CFQ1	C67698	-4.682	9
CFQ2	c58800	-5.359	1
CFQ2	c58800	-5.128	2
CFQ2	c58800	-5.043	3
CFQ2	c58800	-5.043	4
CFQ2	c58800	-4.971	5
CFQ2	c58800	-4.857	6
CFQ2	c58800	-4.798	7
CFQ2	c58800	-4.6	8
CFQ2	c58800	-4.527	9
CFQ2	c66700	-5.98	1
CFQ2	c66700	-5.977	2
CFQ2	c66700	-5.896	3
CFQ2	c66700	-5.656	4
CFQ2	c66700	-5.444	5
CFQ2	c66700	-5.425	6
CFQ2	c66700	-5.263	7
CFQ2	c66700	-4.737	8
CFQ2	c66700	-4.676	9
CFQ2	c67485	-5.4	1
CFQ2	c67485	-5.345	2
CFQ2	c67485	-5.265	3
CFQ2	c67485	-5.165	4
CFQ2	c67485	-5.023	5
CFQ2	c67485	-4.864	6
CFQ2	c67485	-4.83	7
CFQ2	c67485	-4.741	8
CFQ2	c67485	-4.715	9
CFQ2	C67698	-6.32	1
CFQ2	C67698	-6.187	2
CFQ2	C67698	-5.753	3
CFQ2	C67698	-5.268	4
CFQ2	C67698	-5.205	5
CFQ2	C67698	-5.172	6
CFQ2	C67698	-5.086	7
CFQ2	C67698	-4.921	8
CFQ2	C67698	-4.87	9
CFQ3	c58800	-5.359	1
CFQ3	c58800	-5.128	2
CFQ3	c58800	-5.043	3
CFQ3	c58800	-5.043	4
CFQ3	c58800	-4.971	5
CFQ3	c58800	-4.857	6
CFQ3	c58800	-4.798	7
CFQ3	c58800	-4.6	8
CFQ3	c58800	-4.527	9
CFQ3	c66700	-5.98	1
CFQ3	c66700	-5.977	2
CFQ3	c66700	-5.896	3
CFQ3	c66700	-5.656	4
CFQ3	c66700	-5.444	5
CFQ3	c66700	-5.425	6
CFQ3	c66700	-5.263	7
CFQ3	c66700	-4.737	8
CFQ3	c66700	-4.676	9
CFQ3	c67485	-5.4	1
CFQ3	c67485	-5.345	2
CFQ3	c67485	-5.265	3
CFQ3	c67485	-5.165	4
CFQ3	c67485	-5.023	5
CFQ3	c67485	-4.864	6
CFQ3	c67485	-4.83	7
CFQ3	c67485	-4.741	8
CFQ3	c67485	-4.715	9
CFQ3	C67698	-6.32	1
CFQ3	C67698	-6.187	2
CFQ3	C67698	-5.753	3
CFQ3	C67698	-5.268	4
CFQ3	C67698	-5.205	5
CFQ3	C67698	-5.172	6
CFQ3	C67698	-5.086	7
CFQ3	C67698	-4.921	8
CFQ3	C67698	-4.87	9
CFQ4	c58800	-4.257	1
CFQ4	c58800	-4.127	2
CFQ4	c58800	-3.988	3
CFQ4	c58800	-3.879	4
CFQ4	c58800	-3.866	5
CFQ4	c58800	-3.862	6
CFQ4	c58800	-3.844	7
CFQ4	c58800	-3.806	8
CFQ4	c58800	-3.778	9
CFQ4	c66700	-3.997	1
CFQ4	c66700	-3.872	2
CFQ4	c66700	-3.722	3
CFQ4	c66700	-3.708	4
CFQ4	c66700	-3.684	5
CFQ4	c66700	-3.662	6
CFQ4	c66700	-3.633	7
CFQ4	c66700	-3.563	8
CFQ4	c66700	-3.508	9
CFQ4	c67485	-3.908	1
CFQ4	c67485	-3.807	2
CFQ4	c67485	-3.748	3
CFQ4	c67485	-3.726	4
CFQ4	c67485	-3.666	5
CFQ4	c67485	-3.644	6
CFQ4	c67485	-3.636	7
CFQ4	c67485	-3.607	8
CFQ4	c67485	-3.527	9
CFQ4	C67698	-4.11	1
CFQ4	C67698	-4.053	2
CFQ4	C67698	-3.891	3
CFQ4	C67698	-3.825	4
CFQ4	C67698	-3.754	5
CFQ4	C67698	-3.683	6
CFQ4	C67698	-3.636	7
CFQ4	C67698	-3.595	8
CFQ4	C67698	-3.582	9
CFQ5	c58800	-3.479	1
CFQ5	c58800	-3.385	2
CFQ5	c58800	-3.376	3
CFQ5	c58800	-3.219	4
CFQ5	c58800	-3.037	5
CFQ5	c58800	-2.961	6
CFQ5	c58800	-2.874	7
CFQ5	c58800	-2.817	8
CFQ5	c58800	-2.795	9
CFQ5	c66700	-3.825	1
CFQ5	c66700	-3.518	2
CFQ5	c66700	-3.379	3
CFQ5	c66700	-3.37	4
CFQ5	c66700	-3.36	5
CFQ5	c66700	-3.259	6
CFQ5	c66700	-3.247	7
CFQ5	c66700	-3.219	8
CFQ5	c66700	-3.108	9
CFQ5	c67485	-3.831	1
CFQ5	c67485	-3.521	2
CFQ5	c67485	-3.503	3
CFQ5	c67485	-3.463	4
CFQ5	c67485	-3.372	5
CFQ5	c67485	-3.27	6
CFQ5	c67485	-3.102	7
CFQ5	c67485	-3.062	8
CFQ5	c67485	-3.024	9
CFQ5	C67698	-3.734	1
CFQ5	C67698	-3.568	2
CFQ5	C67698	-3.456	3
CFQ5	C67698	-3.433	4
CFQ5	C67698	-3.421	5
CFQ5	C67698	-3.417	6
CFQ5	C67698	-3.413	7
CFQ5	C67698	-3.231	8
CFQ5	C67698	-3.12	9
CFQ6	c58800	-5.842	1
CFQ6	c58800	-5.671	2
CFQ6	c58800	-5.624	3
CFQ6	c58800	-5.501	4
CFQ6	c58800	-5.466	5
CFQ6	c58800	-5.451	6
CFQ6	c58800	-5.327	7
CFQ6	c58800	-5.292	8
CFQ6	c58800	-5.195	9
CFQ6	c66700	-6.569	1
CFQ6	c66700	-5.947	2
CFQ6	c66700	-5.588	3
CFQ6	c66700	-5.535	4
CFQ6	c66700	-5.332	5
CFQ6	c66700	-5.023	6
CFQ6	c66700	-4.938	7
CFQ6	c66700	-4.728	8
CFQ6	c66700	-4.721	9
CFQ6	c67485	-5.988	1
CFQ6	c67485	-5.577	2
CFQ6	c67485	-5.243	3
CFQ6	c67485	-4.712	4
CFQ6	c67485	-4.699	5
CFQ6	c67485	-4.534	6
CFQ6	c67485	-4.511	7
CFQ6	c67485	-4.455	8
CFQ6	c67485	-4.439	9
CFQ6	C67698	-5.086	1
CFQ6	C67698	-5.072	2
CFQ6	C67698	-5.041	3
CFQ6	C67698	-4.957	4
CFQ6	C67698	-4.948	5
CFQ6	C67698	-4.943	6
CFQ6	C67698	-4.815	7
CFQ6	C67698	-4.726	8
CFQ6	C67698	-4.615	9
CFQ7	c58800	-3.707	1
CFQ7	c58800	-3.313	2
CFQ7	c58800	-3.277	3
CFQ7	c58800	-3.273	4
CFQ7	c58800	-3.156	5
CFQ7	c58800	-3.083	6
CFQ7	c58800	-3.032	7
CFQ7	c58800	-2.982	8
CFQ7	c58800	-2.915	9
CFQ7	c66700	-3.417	1
CFQ7	c66700	-3.405	2
CFQ7	c66700	-3.241	3
CFQ7	c66700	-3.153	4
CFQ7	c66700	-3.076	5
CFQ7	c66700	-3.064	6
CFQ7	c66700	-3.03	7
CFQ7	c66700	-2.976	8
CFQ7	c66700	-2.899	9
CFQ7	c67485	-3.397	1
CFQ7	c67485	-3.181	2
CFQ7	c67485	-3.105	3
CFQ7	c67485	-2.946	4
CFQ7	c67485	-2.713	5
CFQ7	c67485	-2.709	6
CFQ7	c67485	-2.665	7
CFQ7	c67485	-2.654	8
CFQ7	c67485	-2.581	9
CFQ7	C67698	-3.195	1
CFQ7	C67698	-3.169	2
CFQ7	C67698	-3.102	3
CFQ7	C67698	-3.038	4
CFQ7	C67698	-3.028	5
CFQ7	C67698	-2.992	6
CFQ7	C67698	-2.931	7
CFQ7	C67698	-2.891	8
CFQ7	C67698	-2.881	9
CFQ8	c58800	-5.116	1
CFQ8	c58800	-5.058	2
CFQ8	c58800	-4.935	3
CFQ8	c58800	-4.886	4
CFQ8	c58800	-4.877	5
CFQ8	c58800	-4.863	6
CFQ8	c58800	-4.813	7
CFQ8	c58800	-4.687	8
CFQ8	c58800	-4.547	9
CFQ8	c66700	-5.778	1
CFQ8	c66700	-5.546	2
CFQ8	c66700	-5.495	3
CFQ8	c66700	-5.334	4
CFQ8	c66700	-5.109	5
CFQ8	c66700	-5.076	6
CFQ8	c66700	-4.898	7
CFQ8	c66700	-4.865	8
CFQ8	c66700	-4.746	9
CFQ8	c67485	-6.098	1
CFQ8	c67485	-6.096	2
CFQ8	c67485	-6	3
CFQ8	c67485	-5.691	4
CFQ8	c67485	-5.627	5
CFQ8	c67485	-5.536	6
CFQ8	c67485	-5.301	7
CFQ8	c67485	-5.078	8
CFQ8	c67485	-4.982	9
CFQ8	C67698	-6.145	1
CFQ8	C67698	-6.03	2
CFQ8	C67698	-5.806	3
CFQ8	C67698	-5.718	4
CFQ8	C67698	-5.602	5
CFQ8	C67698	-5.471	6
CFQ8	C67698	-5.321	7
CFQ8	C67698	-5.231	8
CFQ8	C67698	-4.967	9
