# Supplementary material for: The Effects of Nine Compounds on Aldehyde-Oxidase-Related Genes in Bactrocera dorsalis (Hendel)
Source: Genes (Basel). 2023 Dec 25;15(1):35. doi: 10.3390/genes15010035 (PMC10815873; doi:10.3390/genes15010035)
Supplement: Supplementary file 1 [file genes-15-00035-s001.zip › Supplementary/Supplementary Table S4_Gene Expression Of Female.xlsx]

## Sheet: Sheet1
Parts	Gene_ID	Effective_Length	Length	TPM	FPKM	Transcript_ID(s)	Expected_Count
Bd_FA_1	c0.graph_c0	469.5	550	0	0	c0.graph_c0_seq1	0
Bd_FA_1	c1.graph_c0	259.56	340	1.29	0.78	c1.graph_c0_seq1	4
Bd_FA_1	c100.graph_c0	474.5	555	0	0	c100.graph_c0_seq1	0
Bd_FA_1	c100012.graph_c0	352.53	433	0.24	0.14	c100012.graph_c0_seq1	1
Bd_FA_1	c100017.graph_c0	267.56	348	0.31	0.19	c100017.graph_c0_seq1	1
Bd_FA_1	c100019.graph_c0	159.62	240	0	0	c100019.graph_c0_seq1	0
Bd_FA_1	c10002.graph_c0	431.51	512	0	0	c10002.graph_c0_seq1	0
Bd_FA_1	c100021.graph_c0	226.58	307	0.37	0.22	c100021.graph_c0_seq1	1
Bd_FA_1	c100025.graph_c0	223.58	304	0.75	0.45	c100025.graph_c0_seq1	2
Bd_FA_1	c100027.graph_c0	210.58	291	0.4	0.24	c100027.graph_c0_seq1	1
Bd_FA_1	c100030.graph_c0	259.56	340	0.65	0.39	c100030.graph_c0_seq1	2
Bd_FA_1	c100038.graph_c0	378.52	459	0	0	c100038.graph_c0_seq1	0
Bd_FA_1	c100044.graph_c0	262.56	343	0	0	c100044.graph_c0_seq1	0
Bd_FA_1	c100045.graph_c0	174.61	255	0.48	0.29	c100045.graph_c0_seq1	1
Bd_FA_1	c100053.graph_c0	251.56	332	0.33	0.2	c100053.graph_c0_seq1	1
Bd_FA_1	c100055.graph_c0	558.49	639	0	0	c100055.graph_c0_seq1	0
Bd_FA_1	c100059.graph_c0	152.62	233	0.55	0.33	c100059.graph_c0_seq1	1
Bd_FA_1	c100063.graph_c0	299.55	380	0	0	c100063.graph_c0_seq1	0
Bd_FA_1	c100066.graph_c0	182.6	263	0.46	0.28	c100066.graph_c0_seq1	1
Bd_FA_1	c100067.graph_c0	120.65	201	0	0	c100067.graph_c0_seq1	0
Bd_FA_1	c100068.graph_c0	227.58	308	0	0	c100068.graph_c0_seq1	0
Bd_FA_1	c100069.graph_c0	133.63	214	0	0	c100069.graph_c0_seq1	0
Bd_FA_1	c10007.graph_c0	122.64	203	0	0	c10007.graph_c0_seq1	0
Bd_FA_1	c100071.graph_c0	296.55	377	0	0	c100071.graph_c0_seq1	0
Bd_FA_1	c100076.graph_c0	166.61	247	0	0	c100076.graph_c0_seq1	0
Bd_FA_1	c100078.graph_c0	184.6	265	0	0	c100078.graph_c0_seq1	0
Bd_FA_1	c100079.graph_c0	206.59	287	0.81	0.49	c100079.graph_c0_seq1	2
Bd_FA_1	c100080.graph_c0	246.57	327	0.68	0.41	c100080.graph_c0_seq1	2
Bd_FA_1	c100081.graph_c0	281.55	362	0	0	c100081.graph_c0_seq1	0
Bd_FA_1	c100082.graph_c0	147.62	228	1.14	0.69	c100082.graph_c0_seq1	2
Bd_FA_1	c100088.graph_c0	174.61	255	0	0	c100088.graph_c0_seq1	0
Bd_FA_1	c100089.graph_c0	196.59	277	0	0	c100089.graph_c0_seq1	0
Bd_FA_1	c10009.graph_c0	177.6	258	0	0	c10009.graph_c0_seq1	0
Bd_FA_1	c100090.graph_c0	128.64	209	0.65	0.4	c100090.graph_c0_seq1	1
Bd_FA_1	c100096.graph_c0	131.64	212	1.28	0.77	c100096.graph_c0_seq1	2
Bd_FA_1	c100099.graph_c0	143.63	224	0.58	0.35	c100099.graph_c0_seq1	1
Bd_FA_1	c1001.graph_c0	344.53	425	0	0	c1001.graph_c0_seq1	0
Bd_FA_1	c10010.graph_c0	189.6	270	0	0	c10010.graph_c0_seq1	0
Bd_FA_1	c100100.graph_c0	404.51	485	0	0	c100100.graph_c0_seq1	0
Bd_FA_1	c100101.graph_c0	280.55	361	0.3	0.18	c100101.graph_c0_seq1	1
Bd_FA_1	c100102.graph_c0	132.64	213	0	0	c100102.graph_c0_seq1	0
Bd_FA_1	c100109.graph_c0	159.62	240	0	0	c100109.graph_c0_seq1	0
Bd_FA_1	c100116.graph_c0	127.64	208	0	0	c100116.graph_c0_seq1	0
Bd_FA_1	c100119.graph_c0	165.61	246	1.01	0.61	c100119.graph_c0_seq1	2
Bd_FA_1	c100123.graph_c0	170.61	251	0	0	c100123.graph_c0_seq1	0
Bd_FA_1	c100126.graph_c0	432.51	513	0.77	0.47	c100126.graph_c0_seq1	4
Bd_FA_1	c100130.graph_c0	134.63	215	0	0	c100130.graph_c0_seq1	0
Bd_FA_1	c100131.graph_c0	134.63	215	1.25	0.76	c100131.graph_c0_seq1	2
Bd_FA_1	c100132.graph_c0	127.64	208	0	0	c100132.graph_c0_seq1	0
Bd_FA_1	c100133.graph_c0	246.57	327	0.34	0.21	c100133.graph_c0_seq1	1
Bd_FA_1	c100134.graph_c0	193.59	274	1.73	1.05	c100134.graph_c0_seq1	4
Bd_FA_1	c100135.graph_c0	126.64	207	0	0	c100135.graph_c0_seq1	0
Bd_FA_1	c100136.graph_c0	150.62	231	0.56	0.34	c100136.graph_c0_seq1	1
Bd_FA_1	c100137.graph_c0	254.56	335	0	0	c100137.graph_c0_seq1	0
Bd_FA_1	c100138.graph_c0	510.49	591	0	0	c100138.graph_c0_seq1	0
Bd_FA_1	c10014.graph_c0	157.62	238	0	0	c10014.graph_c0_seq1	0
Bd_FA_1	c100142.graph_c0	129.64	210	0	0	c100142.graph_c0_seq1	0
Bd_FA_1	c100144.graph_c0	221.58	302	0	0	c100144.graph_c0_seq1	0
Bd_FA_1	c100146.graph_c0	258.56	339	0	0	c100146.graph_c0_seq1	0
Bd_FA_1	c100152.graph_c0	502.49	583	0	0	c100152.graph_c0_seq1	0
Bd_FA_1	c100153.graph_c0	165.61	246	0	0	c100153.graph_c0_seq1	0
Bd_FA_1	c100159.graph_c0	143.63	224	0	0	c100159.graph_c0_seq1	0
Bd_FA_1	c100162.graph_c0	234.57	315	0	0	c100162.graph_c0_seq1	0
Bd_FA_1	c100165.graph_c0	127.64	208	1.97	1.2	c100165.graph_c0_seq1	3
Bd_FA_1	c100169.graph_c0	304.54	385	0.83	0.5	c100169.graph_c0_seq1	3
Bd_FA_1	c100171.graph_c0	165.61	246	1.01	0.61	c100171.graph_c0_seq1	2
Bd_FA_1	c100173.graph_c0	169.61	250	0	0	c100173.graph_c0_seq1	0
Bd_FA_1	c100179.graph_c0	210.58	291	0	0	c100179.graph_c0_seq1	0
Bd_FA_1	c10018.graph_c0	161.61	242	0	0	c10018.graph_c0_seq1	0
Bd_FA_1	c100180.graph_c0	376.52	457	0	0	c100180.graph_c0_seq1	0
Bd_FA_1	c100182.graph_c0	509.49	590	0	0	c100182.graph_c0_seq1	0
Bd_FA_1	c100183.graph_c0	149.62	230	0	0	c100183.graph_c0_seq1	0
Bd_FA_1	c100186.graph_c0	297.55	378	0.28	0.17	c100186.graph_c0_seq1	1
Bd_FA_1	c100189.graph_c0	346.53	427	0.73	0.44	c100189.graph_c0_seq1	3
Bd_FA_1	c10019.graph_c0	720.47	801	0.7	0.42	c10019.graph_c0_seq1	6
Bd_FA_1	c100194.graph_c0	498.5	579	0	0	c100194.graph_c0_seq1	0
Bd_FA_1	c100198.graph_c0	195.59	276	0	0	c100198.graph_c0_seq1	0
Bd_FA_1	c1002.graph_c0	179.6	260	0	0	c1002.graph_c0_seq1	0
Bd_FA_1	c100202.graph_c0	205.59	286	0.41	0.25	c100202.graph_c0_seq1	1
Bd_FA_1	c100205.graph_c0	424.51	505	0	0	c100205.graph_c0_seq1	0
Bd_FA_1	c100207.graph_c0	167.61	248	2	1.21	c100207.graph_c0_seq1	4
Bd_FA_1	c100209.graph_c0	353.53	434	0.71	0.43	c100209.graph_c0_seq1	3
Bd_FA_1	c100214.graph_c0	352.53	433	0	0	c100214.graph_c0_seq1	0
Bd_FA_1	c100218.graph_c0	201.59	282	0	0	c100218.graph_c0_seq1	0
Bd_FA_1	c100223.graph_c0	244.57	325	1.03	0.62	c100223.graph_c0_seq1	3
Bd_FA_1	c100226.graph_c0	176.6	257	0.95	0.58	c100226.graph_c0_seq1	2
Bd_FA_1	c100227.graph_c0	143.63	224	1.75	1.06	c100227.graph_c0_seq1	3
Bd_FA_1	c100228.graph_c0	210.58	291	0	0	c100228.graph_c0_seq1	0
Bd_FA_1	c100229.graph_c0	126.64	207	3.32	2.01	c100229.graph_c0_seq1	5
Bd_FA_1	c100232.graph_c0	151.62	232	0	0	c100232.graph_c0_seq1	0
Bd_FA_1	c100234.graph_c0	154.62	235	1.09	0.66	c100234.graph_c0_seq1	2
Bd_FA_1	c100240.graph_c0	123.64	204	0	0	c100240.graph_c0_seq1	0
Bd_FA_1	c100242.graph_c0	184.6	265	0	0	c100242.graph_c0_seq1	0
Bd_FA_1	c100245.graph_c0	403.51	484	0.42	0.25	c100245.graph_c0_seq1	2
Bd_FA_1	c100248.graph_c0	413.51	494	0.41	0.25	c100248.graph_c0_seq1	2
Bd_FA_1	c100253.graph_c0	137.63	218	0	0	c100253.graph_c0_seq1	0
Bd_FA_1	c100255.graph_c0	194.59	275	0	0	c100255.graph_c0_seq1	0
Bd_FA_1	c100256.graph_c0	318.54	399	0	0	c100256.graph_c0_seq1	0
Bd_FA_1	c100257.graph_c0	411.51	492	0.81	0.49	c100257.graph_c0_seq1	4
Bd_FA_1	c10026.graph_c0	302.54	383	0	0	c10026.graph_c0_seq1	0
Bd_FA_1	c100262.graph_c0	161.61	242	0	0	c100262.graph_c0_seq1	0
Bd_FA_1	c100264.graph_c0	225.58	306	0	0	c100264.graph_c0_seq1	0
Bd_FA_1	c100272.graph_c0	120.65	201	0	0	c100272.graph_c0_seq1	0
Bd_FA_1	c100277.graph_c0	173.61	254	0.48	0.29	c100277.graph_c0_seq1	1
Bd_FA_1	c100284.graph_c0	360.53	441	0.46	0.28	c100284.graph_c0_seq1	2
Bd_FA_1	c100285.graph_c0	403.51	484	0.42	0.25	c100285.graph_c0_seq1	2
Bd_FA_1	c100289.graph_c0	347.53	428	0	0	c100289.graph_c0_seq1	0
Bd_FA_1	c100293.graph_c0	171.61	252	1.47	0.89	c100293.graph_c0_seq1	3
Bd_FA_1	c100298.graph_c0	325.54	406	0	0	c100298.graph_c0_seq1	0
Bd_FA_1	c10030.graph_c0	861.47	942	0	0	c10030.graph_c0_seq1	0
Bd_FA_1	c100301.graph_c0	148.62	229	0	0	c100301.graph_c0_seq1	0
Bd_FA_1	c100305.graph_c0	133.63	214	0.63	0.38	c100305.graph_c0_seq1	1
Bd_FA_1	c100306.graph_c0	161.61	242	0.52	0.31	c100306.graph_c0_seq1	1
Bd_FA_1	c100312.graph_c0	182.6	263	0.46	0.28	c100312.graph_c0_seq1	1
Bd_FA_1	c100314.graph_c0	243.57	324	0	0	c100314.graph_c0_seq1	0
Bd_FA_1	c100315.graph_c0	200.59	281	0	0	c100315.graph_c0_seq1	0
Bd_FA_1	c100318.graph_c0	168.61	249	0	0	c100318.graph_c0_seq1	0
Bd_FA_1	c100319.graph_c0	192.59	273	0	0	c100319.graph_c0_seq1	0
Bd_FA_1	c100320.graph_c0	153.62	234	0.55	0.33	c100320.graph_c0_seq1	1
Bd_FA_1	c100323.graph_c0	129.64	210	0	0	c100323.graph_c0_seq1	0
Bd_FA_1	c100325.graph_c0	251.56	332	0.67	0.4	c100325.graph_c0_seq1	2
Bd_FA_1	c10033.graph_c0	132.64	213	1.27	0.77	c10033.graph_c0_seq1	2
Bd_FA_1	c100331.graph_c0	485.5	566	0.52	0.31	c100331.graph_c0_seq1	3
Bd_FA_1	c100332.graph_c0	153.62	234	0	0	c100332.graph_c0_seq1	0
Bd_FA_1	c100333.graph_c0	302.54	383	0.55	0.34	c100333.graph_c0_seq1	2
Bd_FA_1	c100339.graph_c0	155.62	236	0.54	0.33	c100339.graph_c0_seq1	1
Bd_FA_1	c10034.graph_c0	281.55	362	0	0	c10034.graph_c0_seq1	0
Bd_FA_1	c100342.graph_c0	311.54	392	0.54	0.33	c100342.graph_c0_seq1	2
Bd_FA_1	c100345.graph_c0	224.58	305	0	0	c100345.graph_c0_seq1	0
Bd_FA_1	c10035.graph_c0	172.61	253	0.49	0.29	c10035.graph_c0_seq1	1
Bd_FA_1	c100353.graph_c0	163.61	244	0	0	c100353.graph_c0_seq1	0
Bd_FA_1	c100358.graph_c0	130.64	211	0.64	0.39	c100358.graph_c0_seq1	1
Bd_FA_1	c10036.graph_c0	418.51	499	0	0	c10036.graph_c0_seq1	0
Bd_FA_1	c100366.graph_c0	196.59	277	0	0	c100366.graph_c0_seq1	0
Bd_FA_1	c10037.graph_c0	196.59	277	0.43	0.26	c10037.graph_c0_seq1	1
Bd_FA_1	c100372.graph_c0	211.58	292	0.79	0.48	c100372.graph_c0_seq1	2
Bd_FA_1	c100378.graph_c0	411.51	492	0	0	c100378.graph_c0_seq1	0
Bd_FA_1	c10038.graph_c0	358.53	439	0	0	c10038.graph_c0_seq1	0
Bd_FA_1	c100381.graph_c0	135.63	216	0	0	c100381.graph_c0_seq1	0
Bd_FA_1	c100385.graph_c0	424.51	505	1.18	0.72	c100385.graph_c0_seq1	6
Bd_FA_1	c100394.graph_c0	503.49	584	0.67	0.4	c100394.graph_c0_seq1	4
Bd_FA_1	c100395.graph_c0	247.57	328	0	0	c100395.graph_c0_seq1	0
Bd_FA_1	c100396.graph_c0	196.59	277	0.85	0.52	c100396.graph_c0_seq1	2
Bd_FA_1	c100398.graph_c0	403.51	484	0.21	0.13	c100398.graph_c0_seq1	1
Bd_FA_1	c1004.graph_c0	350.53	431	0.24	0.14	c1004.graph_c0_seq1	1
Bd_FA_1	c100400.graph_c0	472.5	553	0	0	c100400.graph_c0_seq1	0
Bd_FA_1	c100401.graph_c0	147.62	228	0.57	0.34	c100401.graph_c0_seq1	1
Bd_FA_1	c100403.graph_c0	229.57	310	0	0	c100403.graph_c0_seq1	0
Bd_FA_1	c100407.graph_c0	336.53	417	0.5	0.3	c100407.graph_c0_seq1	2
Bd_FA_1	c100409.graph_c0	425.51	506	0.2	0.12	c100409.graph_c0_seq1	1
Bd_FA_1	c100412.graph_c0	179.6	260	0	0	c100412.graph_c0_seq1	0
Bd_FA_1	c100416.graph_c0	165.61	246	1.01	0.61	c100416.graph_c0_seq1	2
Bd_FA_1	c100417.graph_c0	230.57	311	0	0	c100417.graph_c0_seq1	0
Bd_FA_1	c100418.graph_c0	443.51	524	0	0	c100418.graph_c0_seq1	0
Bd_FA_1	c10042.graph_c0	168.61	249	1.49	0.91	c10042.graph_c0_seq1	3
Bd_FA_1	c100420.graph_c0	160.61	241	0	0	c100420.graph_c0_seq1	0
Bd_FA_1	c100423.graph_c0	143.63	224	0	0	c100423.graph_c0_seq1	0
Bd_FA_1	c100425.graph_c0	252.56	333	0	0	c100425.graph_c0_seq1	0
Bd_FA_1	c100428.graph_c0	145.63	226	0	0	c100428.graph_c0_seq1	0
Bd_FA_1	c100432.graph_c0	241.57	322	0.69	0.42	c100432.graph_c0_seq1	2
Bd_FA_1	c100433.graph_c0	231.57	312	0	0	c100433.graph_c0_seq1	0
Bd_FA_1	c100435.graph_c0	130.64	211	0.64	0.39	c100435.graph_c0_seq1	1
Bd_FA_1	c100436.graph_c0	226.58	307	1.48	0.9	c100436.graph_c0_seq1	4
Bd_FA_1	c100437.graph_c0	248.57	329	0.67	0.41	c100437.graph_c0_seq1	2
Bd_FA_1	c100439.graph_c0	207.59	288	0.4	0.24	c100439.graph_c0_seq1	1
Bd_FA_1	c100440.graph_c0	260.56	341	1.29	0.78	c100440.graph_c0_seq1	4
Bd_FA_1	c100441.graph_c0	221.58	302	0	0	c100441.graph_c0_seq1	0
Bd_FA_1	c100448.graph_c0	194.59	275	0.86	0.52	c100448.graph_c0_seq1	2
Bd_FA_1	c100450.graph_c0	256.56	337	0	0	c100450.graph_c0_seq1	0
Bd_FA_1	c100451.graph_c0	182.6	263	0	0	c100451.graph_c0_seq1	0
Bd_FA_1	c100460.graph_c0	308.54	389	1.09	0.66	c100460.graph_c0_seq1	4
Bd_FA_1	c100461.graph_c0	231.57	312	0.36	0.22	c100461.graph_c0_seq1	1
Bd_FA_1	c100469.graph_c0	155.62	236	0	0	c100469.graph_c0_seq1	0
Bd_FA_1	c100474.graph_c0	238.57	319	0.35	0.21	c100474.graph_c0_seq1	1
Bd_FA_1	c100476.graph_c0	161.61	242	0.52	0.31	c100476.graph_c0_seq1	1
Bd_FA_1	c100477.graph_c0	232.57	313	0	0	c100477.graph_c0_seq1	0
Bd_FA_1	c100480.graph_c0	151.62	232	0.55	0.34	c100480.graph_c0_seq1	1
Bd_FA_1	c100489.graph_c0	144.63	225	0	0	c100489.graph_c0_seq1	0
Bd_FA_1	c100496.graph_c0	288.55	369	0	0	c100496.graph_c0_seq1	0
Bd_FA_1	c100499.graph_c0	577.48	658	0	0	c100499.graph_c0_seq1	0
Bd_FA_1	c1005.graph_c0	276.55	357	0	0	c1005.graph_c0_seq1	0
Bd_FA_1	c100500.graph_c0	129.64	210	1.94	1.18	c100500.graph_c0_seq1	3
Bd_FA_1	c100502.graph_c0	236.57	317	0.35	0.21	c100502.graph_c0_seq1	1
Bd_FA_1	c10051.graph_c0	298.55	379	2.53	1.53	c10051.graph_c0_seq1	9
Bd_FA_1	c100520.graph_c0	120.65	201	0	0	c100520.graph_c0_seq1	0
Bd_FA_1	c100522.graph_c0	175.6	256	0	0	c100522.graph_c0_seq1	0
Bd_FA_1	c100524.graph_c0	184.6	265	0.91	0.55	c100524.graph_c0_seq1	2
Bd_FA_1	c100525.graph_c0	153.62	234	0.55	0.33	c100525.graph_c0_seq1	1
Bd_FA_1	c100526.graph_c0	162.61	243	0.52	0.31	c100526.graph_c0_seq1	1
Bd_FA_1	c100527.graph_c0	209.58	290	0	0	c100527.graph_c0_seq1	0
Bd_FA_1	c100528.graph_c0	228.58	309	0.37	0.22	c100528.graph_c0_seq1	1
Bd_FA_1	c100529.graph_c0	169.61	250	0	0	c100529.graph_c0_seq1	0
Bd_FA_1	c100531.graph_c0	235.57	316	0	0	c100531.graph_c0_seq1	0
Bd_FA_1	c100536.graph_c0	169.61	250	0.49	0.3	c100536.graph_c0_seq1	1
Bd_FA_1	c100537.graph_c0	322.54	403	1.04	0.63	c100537.graph_c0_seq1	4
Bd_FA_1	c100538.graph_c0	120.65	201	1.39	0.84	c100538.graph_c0_seq1	2
Bd_FA_1	c100542.graph_c0	173.61	254	0	0	c100542.graph_c0_seq1	0
Bd_FA_1	c100547.graph_c0	329.53	410	1.02	0.62	c100547.graph_c0_seq1	4
Bd_FA_1	c100550.graph_c0	189.6	270	1.33	0.8	c100550.graph_c0_seq1	3
Bd_FA_1	c100556.graph_c0	167.61	248	0.5	0.3	c100556.graph_c0_seq1	1
Bd_FA_1	c100558.graph_c0	753.47	834	0	0	c100558.graph_c0_seq1	0
Bd_FA_1	c10056.graph_c0	597.48	678	0.14	0.08	c10056.graph_c0_seq1	1
Bd_FA_1	c100560.graph_c0	405.51	486	0	0	c100560.graph_c0_seq1	0
Bd_FA_1	c100561.graph_c0	221.58	302	0	0	c100561.graph_c0_seq1	0
Bd_FA_1	c100563.graph_c0	525.49	606	0	0	c100563.graph_c0_seq1	0
Bd_FA_1	c100564.graph_c0	165.61	246	2.03	1.23	c100564.graph_c0_seq1	4
Bd_FA_1	c100568.graph_c0	297.55	378	0	0	c100568.graph_c0_seq1	0
Bd_FA_1	c100570.graph_c0	349.53	430	0.72	0.44	c100570.graph_c0_seq1	3
Bd_FA_1	c100576.graph_c0	139.63	220	1.2	0.73	c100576.graph_c0_seq1	2
Bd_FA_1	c100577.graph_c0	218.58	299	0.38	0.23	c100577.graph_c0_seq1	1
Bd_FA_1	c100578.graph_c0	133.63	214	1.89	1.14	c100578.graph_c0_seq1	3
Bd_FA_1	c100581.graph_c0	120.65	201	0	0	c100581.graph_c0_seq1	0
Bd_FA_1	c100584.graph_c0	456.5	537	0	0	c100584.graph_c0_seq1	0
Bd_FA_1	c100588.graph_c0	123.64	204	1.36	0.82	c100588.graph_c0_seq1	2
Bd_FA_1	c100589.graph_c0	191.59	272	0.88	0.53	c100589.graph_c0_seq1	2
Bd_FA_1	c100598.graph_c0	246.57	327	0	0	c100598.graph_c0_seq1	0
Bd_FA_1	c100599.graph_c0	202.59	283	0	0	c100599.graph_c0_seq1	0
Bd_FA_1	c1006.graph_c0	185.6	266	0	0	c1006.graph_c0_seq1	0
Bd_FA_1	c100604.graph_c0	483.5	564	0.69	0.42	c100604.graph_c0_seq1	4
Bd_FA_1	c100606.graph_c0	168.61	249	0	0	c100606.graph_c0_seq1	0
Bd_FA_1	c100610.graph_c0	241.57	322	0.35	0.21	c100610.graph_c0_seq1	1
Bd_FA_1	c100611.graph_c0	422.51	503	0.4	0.24	c100611.graph_c0_seq1	2
Bd_FA_1	c100618.graph_c0	329.53	410	0	0	c100618.graph_c0_seq1	0
Bd_FA_1	c10062.graph_c0	188.6	269	0	0	c10062.graph_c0_seq1	0
Bd_FA_1	c100623.graph_c0	127.64	208	0	0	c100623.graph_c0_seq1	0
Bd_FA_1	c100636.graph_c0	149.62	230	1.12	0.68	c100636.graph_c0_seq1	2
Bd_FA_1	c100642.graph_c0	341.53	422	0	0	c100642.graph_c0_seq1	0
Bd_FA_1	c100643.graph_c0	153.62	234	1.09	0.66	c100643.graph_c0_seq1	2
Bd_FA_1	c100648.graph_c0	138.63	219	0	0	c100648.graph_c0_seq1	0
Bd_FA_1	c100649.graph_c0	215.58	296	0	0	c100649.graph_c0_seq1	0
Bd_FA_1	c100653.graph_c0	343.53	424	0	0	c100653.graph_c0_seq1	0
Bd_FA_1	c100655.graph_c0	162.61	243	0	0	c100655.graph_c0_seq1	0
Bd_FA_1	c100657.graph_c0	127.64	208	0	0	c100657.graph_c0_seq1	0
Bd_FA_1	c100658.graph_c0	135.63	216	0.62	0.38	c100658.graph_c0_seq1	1
Bd_FA_1	c100664.graph_c0	148.62	229	0.57	0.34	c100664.graph_c0_seq1	1
Bd_FA_1	c100669.graph_c0	153.62	234	2.73	1.66	c100669.graph_c0_seq1	5
Bd_FA_1	c100670.graph_c0	264.56	345	1.27	0.77	c100670.graph_c0_seq1	4
Bd_FA_1	c100672.graph_c0	362.53	443	0	0	c100672.graph_c0_seq1	0
Bd_FA_1	c100679.graph_c0	782.47	863	0	0	c100679.graph_c0_seq1	0
Bd_FA_1	c100686.graph_c0	479.5	560	0	0	c100686.graph_c0_seq1	0
Bd_FA_1	c100694.graph_c0	159.62	240	0	0	c100694.graph_c0_seq1	0
Bd_FA_1	c100696.graph_c0	352.53	433	0	0	c100696.graph_c0_seq1	0
Bd_FA_1	c100698.graph_c0	433.51	514	0.77	0.47	c100698.graph_c0_seq1	4
Bd_FA_1	c10070.graph_c0	212.58	293	1.18	0.72	c10070.graph_c0_seq1	3
Bd_FA_1	c100701.graph_c0	145.63	226	1.73	1.05	c100701.graph_c0_seq1	3
Bd_FA_1	c100706.graph_c0	211.58	292	0	0	c100706.graph_c0_seq1	0
Bd_FA_1	c100707.graph_c0	301.54	382	0.83	0.51	c100707.graph_c0_seq1	3
Bd_FA_1	c100710.graph_c0	166.61	247	0	0	c100710.graph_c0_seq1	0
Bd_FA_1	c100717.graph_c0	160.61	241	1.05	0.63	c100717.graph_c0_seq1	2
Bd_FA_1	c100721.graph_c0	122.64	203	0	0	c100721.graph_c0_seq1	0
Bd_FA_1	c100722.graph_c0	331.53	412	0	0	c100722.graph_c0_seq1	0
Bd_FA_1	c100723.graph_c0	245.57	326	1.02	0.62	c100723.graph_c0_seq1	3
Bd_FA_1	c100726.graph_c0	168.61	249	0.5	0.3	c100726.graph_c0_seq1	1
Bd_FA_1	c100727.graph_c0	274.55	355	0.92	0.56	c100727.graph_c0_seq1	3
Bd_FA_1	c100732.graph_c0	218.58	299	0	0	c100732.graph_c0_seq1	0
Bd_FA_1	c100744.graph_c0	314.54	395	0	0	c100744.graph_c0_seq1	0
Bd_FA_1	c100745.graph_c0	276.55	357	0.3	0.18	c100745.graph_c0_seq1	1
Bd_FA_1	c100746.graph_c0	201.59	282	0	0	c100746.graph_c0_seq1	0
Bd_FA_1	c100752.graph_c0	180.6	261	0	0	c100752.graph_c0_seq1	0
Bd_FA_1	c100753.graph_c0	173.61	254	0	0	c100753.graph_c0_seq1	0
Bd_FA_1	c100754.graph_c0	559.49	640	0	0	c100754.graph_c0_seq1	0
Bd_FA_1	c100757.graph_c0	550.49	631	0	0	c100757.graph_c0_seq1	0
Bd_FA_1	c100759.graph_c0	174.61	255	0	0	c100759.graph_c0_seq1	0
Bd_FA_1	c100763.graph_c0	135.63	216	0	0	c100763.graph_c0_seq1	0
Bd_FA_1	c100766.graph_c0	139.63	220	0	0	c100766.graph_c0_seq1	0
Bd_FA_1	c100769.graph_c0	344.53	425	0	0	c100769.graph_c0_seq1	0
Bd_FA_1	c100776.graph_c0	164.61	245	1.02	0.62	c100776.graph_c0_seq1	2
Bd_FA_1	c100777.graph_c0	170.61	251	0	0	c100777.graph_c0_seq1	0
Bd_FA_1	c100778.graph_c0	467.5	548	0	0	c100778.graph_c0_seq1	0
Bd_FA_1	c100779.graph_c0	174.61	255	1.44	0.87	c100779.graph_c0_seq1	3
Bd_FA_1	c100784.graph_c0	354.53	435	0.47	0.29	c100784.graph_c0_seq1	2
Bd_FA_1	c100788.graph_c0	391.52	472	0.86	0.52	c100788.graph_c0_seq1	4
Bd_FA_1	c100793.graph_c0	159.62	240	0.53	0.32	c100793.graph_c0_seq1	1
Bd_FA_1	c100794.graph_c0	210.58	291	0.8	0.48	c100794.graph_c0_seq1	2
Bd_FA_1	c100798.graph_c0	250.56	331	0	0	c100798.graph_c0_seq1	0
Bd_FA_1	c100799.graph_c0	287.55	368	0.29	0.18	c100799.graph_c0_seq1	1
Bd_FA_1	c100806.graph_c0	259.56	340	0	0	c100806.graph_c0_seq1	0
Bd_FA_1	c100808.graph_c0	352.53	433	0.71	0.43	c100808.graph_c0_seq1	3
Bd_FA_1	c100809.graph_c0	274.55	355	0	0	c100809.graph_c0_seq1	0
Bd_FA_1	c100812.graph_c0	122.64	203	0.69	0.42	c100812.graph_c0_seq1	1
Bd_FA_1	c100815.graph_c0	152.62	233	1.65	1	c100815.graph_c0_seq1	3
Bd_FA_1	c100816.graph_c0	179.6	260	1.4	0.85	c100816.graph_c0_seq1	3
Bd_FA_1	c100817.graph_c0	132.64	213	0	0	c100817.graph_c0_seq1	0
Bd_FA_1	c10082.graph_c0	242.57	323	0	0	c10082.graph_c0_seq1	0
Bd_FA_1	c100820.graph_c0	268.56	349	1.25	0.76	c100820.graph_c0_seq1	4
Bd_FA_1	c100823.graph_c0	387.52	468	0	0	c100823.graph_c0_seq1	0
Bd_FA_1	c100825.graph_c0	168.61	249	0.5	0.3	c100825.graph_c0_seq1	1
Bd_FA_1	c100830.graph_c0	192.59	273	0.44	0.26	c100830.graph_c0_seq1	1
Bd_FA_1	c100833.graph_c0	213.58	294	0.39	0.24	c100833.graph_c0_seq1	1
Bd_FA_1	c100838.graph_c0	224.58	305	0	0	c100838.graph_c0_seq1	0
Bd_FA_1	c100842.graph_c0	142.63	223	2.94	1.78	c100842.graph_c0_seq1	5
Bd_FA_1	c100844.graph_c0	162.61	243	1.55	0.94	c100844.graph_c0_seq1	3
Bd_FA_1	c100845.graph_c0	139.63	220	0	0	c100845.graph_c0_seq1	0
Bd_FA_1	c100851.graph_c0	184.6	265	0.45	0.28	c100851.graph_c0_seq1	1
Bd_FA_1	c100854.graph_c0	286.55	367	0	0	c100854.graph_c0_seq1	0
Bd_FA_1	c100858.graph_c0	174.61	255	0	0	c100858.graph_c0_seq1	0
Bd_FA_1	c100859.graph_c0	182.6	263	0	0	c100859.graph_c0_seq1	0
Bd_FA_1	c100861.graph_c0	199.59	280	0	0	c100861.graph_c0_seq1	0
Bd_FA_1	c100863.graph_c0	515.49	596	0	0	c100863.graph_c0_seq1	0
Bd_FA_1	c100871.graph_c0	236.57	317	0	0	c100871.graph_c0_seq1	0
Bd_FA_1	c100872.graph_c0	136.63	217	1.23	0.75	c100872.graph_c0_seq1	2
Bd_FA_1	c100875.graph_c0	123.64	204	0.68	0.41	c100875.graph_c0_seq1	1
Bd_FA_1	c100879.graph_c0	186.6	267	0.9	0.55	c100879.graph_c0_seq1	2
Bd_FA_1	c100880.graph_c0	220.58	301	2.66	1.61	c100880.graph_c0_seq1	7
Bd_FA_1	c100884.graph_c0	227.58	308	0.37	0.22	c100884.graph_c0_seq1	1
Bd_FA_1	c100887.graph_c0	160.61	241	2.09	1.27	c100887.graph_c0_seq1	4
Bd_FA_1	c100888.graph_c0	323.54	404	0	0	c100888.graph_c0_seq1	0
Bd_FA_1	c100895.graph_c0	182.6	263	1.38	0.84	c100895.graph_c0_seq1	3
Bd_FA_1	c100896.graph_c0	207.59	288	0.4	0.24	c100896.graph_c0_seq1	1
Bd_FA_1	c100897.graph_c0	132.64	213	0	0	c100897.graph_c0_seq1	0
Bd_FA_1	c100898.graph_c0	197.59	278	0	0	c100898.graph_c0_seq1	0
Bd_FA_1	c1009.graph_c0	243.57	324	0	0	c1009.graph_c0_seq1	0
Bd_FA_1	c100900.graph_c0	212.58	293	0.79	0.48	c100900.graph_c0_seq1	2
Bd_FA_1	c100902.graph_c0	182.6	263	0.46	0.28	c100902.graph_c0_seq1	1
Bd_FA_1	c100907.graph_c0	121.65	202	2.07	1.26	c100907.graph_c0_seq1	3
Bd_FA_1	c100910.graph_c0	184.6	265	0	0	c100910.graph_c0_seq1	0
Bd_FA_1	c100911.graph_c0	133.63	214	0	0	c100911.graph_c0_seq1	0
Bd_FA_1	c100912.graph_c0	140.63	221	0	0	c100912.graph_c0_seq1	0
Bd_FA_1	c100913.graph_c0	200.59	281	0	0	c100913.graph_c0_seq1	0
Bd_FA_1	c100921.graph_c0	194.59	275	0	0	c100921.graph_c0_seq1	0
Bd_FA_1	c100924.graph_c0	347.53	428	0.24	0.15	c100924.graph_c0_seq1	1
Bd_FA_1	c100927.graph_c0	123.64	204	2.04	1.24	c100927.graph_c0_seq1	3
Bd_FA_1	c100928.graph_c0	625.48	706	0.27	0.16	c100928.graph_c0_seq1	2
Bd_FA_1	c100933.graph_c0	134.63	215	0	0	c100933.graph_c0_seq1	0
Bd_FA_1	c100934.graph_c0	133.63	214	0	0	c100934.graph_c0_seq1	0
Bd_FA_1	c100936.graph_c0	237.57	318	0	0	c100936.graph_c0_seq1	0
Bd_FA_1	c100938.graph_c0	305.54	386	0	0	c100938.graph_c0_seq1	0
Bd_FA_1	c10094.graph_c0	367.52	448	0	0	c10094.graph_c0_seq1	0
Bd_FA_1	c100940.graph_c0	262.56	343	0.96	0.58	c100940.graph_c0_seq1	3
Bd_FA_1	c100941.graph_c0	317.54	398	0.53	0.32	c100941.graph_c0_seq1	2
Bd_FA_1	c100945.graph_c0	427.51	508	0.78	0.48	c100945.graph_c0_seq1	4
Bd_FA_1	c100946.graph_c0	231.57	312	0.72	0.44	c100946.graph_c0_seq1	2
Bd_FA_1	c100948.graph_c0	164.61	245	1.02	0.62	c100948.graph_c0_seq1	2
Bd_FA_1	c100956.graph_c0	149.62	230	0.56	0.34	c100956.graph_c0_seq1	1
Bd_FA_1	c100960.graph_c0	175.6	256	0	0	c100960.graph_c0_seq1	0
Bd_FA_1	c100963.graph_c0	207.59	288	1.21	0.73	c100963.graph_c0_seq1	3
Bd_FA_1	c100965.graph_c0	323.54	404	0	0	c100965.graph_c0_seq1	0
Bd_FA_1	c100972.graph_c0	139.63	220	0.6	0.36	c100972.graph_c0_seq1	1
Bd_FA_1	c100974.graph_c0	300.54	381	0.28	0.17	c100974.graph_c0_seq1	1
Bd_FA_1	c100981.graph_c0	317.54	398	0.79	0.48	c100981.graph_c0_seq1	3
Bd_FA_1	c100982.graph_c0	342.53	423	0.98	0.59	c100982.graph_c0_seq1	4
Bd_FA_1	c100988.graph_c0	289.55	370	0	0	c100988.graph_c0_seq1	0
Bd_FA_1	c100992.graph_c0	152.62	233	0	0	c100992.graph_c0_seq1	0
Bd_FA_1	c100993.graph_c0	136.63	217	0	0	c100993.graph_c0_seq1	0
Bd_FA_1	c100994.graph_c0	137.63	218	0	0	c100994.graph_c0_seq1	0
Bd_FA_1	c100999.graph_c0	256.56	337	0	0	c100999.graph_c0_seq1	0
Bd_FA_1	c1010.graph_c0	205.59	286	0	0	c1010.graph_c0_seq1	0
Bd_FA_1	c101007.graph_c0	172.61	253	0	0	c101007.graph_c0_seq1	0
Bd_FA_1	c101008.graph_c0	474.5	555	0	0	c101008.graph_c0_seq1	0
Bd_FA_1	c101011.graph_c0	165.61	246	0	0	c101011.graph_c0_seq1	0
Bd_FA_1	c101020.graph_c0	151.62	232	0.55	0.34	c101020.graph_c0_seq1	1
Bd_FA_1	c101025.graph_c0	389.52	470	0	0	c101025.graph_c0_seq1	0
Bd_FA_1	c101027.graph_c0	357.53	438	0	0	c101027.graph_c0_seq1	0
Bd_FA_1	c101028.graph_c0	174.61	255	0.96	0.58	c101028.graph_c0_seq1	2
Bd_FA_1	c101029.graph_c0	128.64	209	1.96	1.19	c101029.graph_c0_seq1	3
Bd_FA_1	c10103.graph_c0	267.56	348	0	0	c10103.graph_c0_seq1	0
Bd_FA_1	c101037.graph_c0	318.54	399	0	0	c101037.graph_c0_seq1	0
Bd_FA_1	c101042.graph_c0	197.59	278	0.42	0.26	c101042.graph_c0_seq1	1
Bd_FA_1	c101043.graph_c0	475.5	556	0	0	c101043.graph_c0_seq1	0
Bd_FA_1	c101044.graph_c0	315.54	396	1.06	0.64	c101044.graph_c0_seq1	4
Bd_FA_1	c101046.graph_c0	179.6	260	0	0	c101046.graph_c0_seq1	0
Bd_FA_1	c10105.graph_c0	187.6	268	0.89	0.54	c10105.graph_c0_seq1	2
Bd_FA_1	c101051.graph_c0	266.56	347	0	0	c101051.graph_c0_seq1	0
Bd_FA_1	c101052.graph_c0	141.63	222	0	0	c101052.graph_c0_seq1	0
Bd_FA_1	c101053.graph_c0	206.59	287	0	0	c101053.graph_c0_seq1	0
Bd_FA_1	c101054.graph_c0	126.64	207	1.33	0.8	c101054.graph_c0_seq1	2
Bd_FA_1	c10106.graph_c0	291.55	372	0	0	c10106.graph_c0_seq1	0
Bd_FA_1	c101062.graph_c0	124.64	205	1.35	0.82	c101062.graph_c0_seq1	2
Bd_FA_1	c101063.graph_c0	216.58	297	1.94	1.17	c101063.graph_c0_seq1	5
Bd_FA_1	c101069.graph_c0	312.54	393	0	0	c101069.graph_c0_seq1	0
Bd_FA_1	c101079.graph_c0	230.57	311	0	0	c101079.graph_c0_seq1	0
Bd_FA_1	c101080.graph_c0	144.63	225	0	0	c101080.graph_c0_seq1	0
Bd_FA_1	c101081.graph_c0	246.57	327	0	0	c101081.graph_c0_seq1	0
Bd_FA_1	c101085.graph_c0	229.57	310	0	0	c101085.graph_c0_seq1	0
Bd_FA_1	c10109.graph_c0	130.64	211	0	0	c10109.graph_c0_seq1	0
Bd_FA_1	c101090.graph_c0	128.64	209	0.65	0.4	c101090.graph_c0_seq1	1
Bd_FA_1	c1011.graph_c0	677.47	758	0	0	c1011.graph_c0_seq1	0
Bd_FA_1	c101101.graph_c0	166.61	247	1.01	0.61	c101101.graph_c0_seq1	2
Bd_FA_1	c101102.graph_c0	147.62	228	0	0	c101102.graph_c0_seq1	0
Bd_FA_1	c101103.graph_c0	184.6	265	0	0	c101103.graph_c0_seq1	0
Bd_FA_1	c101104.graph_c0	168.61	249	0	0	c101104.graph_c0_seq1	0
Bd_FA_1	c101114.graph_c0	308.54	389	0.82	0.49	c101114.graph_c0_seq1	3
Bd_FA_1	c101115.graph_c0	124.64	205	0	0	c101115.graph_c0_seq1	0
Bd_FA_1	c101118.graph_c0	148.62	229	0.57	0.34	c101118.graph_c0_seq1	1
Bd_FA_1	c10112.graph_c0	335.53	416	0	0	c10112.graph_c0_seq1	0
Bd_FA_1	c101122.graph_c0	161.61	242	1.04	0.63	c101122.graph_c0_seq1	2
Bd_FA_1	c101126.graph_c0	163.61	244	1.03	0.62	c101126.graph_c0_seq1	2
Bd_FA_1	c101128.graph_c0	160.61	241	0	0	c101128.graph_c0_seq1	0
Bd_FA_1	c101129.graph_c0	503.49	584	0	0	c101129.graph_c0_seq1	0
Bd_FA_1	c101134.graph_c0	155.62	236	0	0	c101134.graph_c0_seq1	0
Bd_FA_1	c101138.graph_c0	233.57	314	0.36	0.22	c101138.graph_c0_seq1	1
Bd_FA_1	c101143.graph_c0	120.65	201	0	0	c101143.graph_c0_seq1	0
Bd_FA_1	c101144.graph_c0	271.56	352	0	0	c101144.graph_c0_seq1	0
Bd_FA_1	c101148.graph_c0	142.63	223	0	0	c101148.graph_c0_seq1	0
Bd_FA_1	c101149.graph_c0	138.63	219	0	0	c101149.graph_c0_seq1	0
Bd_FA_1	c101150.graph_c0	180.6	261	0	0	c101150.graph_c0_seq1	0
Bd_FA_1	c101159.graph_c0	201.59	282	0	0	c101159.graph_c0_seq1	0
Bd_FA_1	c101161.graph_c0	430.51	511	0.19	0.12	c101161.graph_c0_seq1	1
Bd_FA_1	c10117.graph_c0	241.57	322	1.04	0.63	c10117.graph_c0_seq1	3
Bd_FA_1	c101170.graph_c0	198.59	279	0	0	c101170.graph_c0_seq1	0
Bd_FA_1	c101172.graph_c0	187.6	268	0	0	c101172.graph_c0_seq1	0
Bd_FA_1	c101173.graph_c0	148.62	229	0	0	c101173.graph_c0_seq1	0
Bd_FA_1	c10118.graph_c0	139.63	220	0	0	c10118.graph_c0_seq1	0
Bd_FA_1	c101180.graph_c0	163.61	244	0	0	c101180.graph_c0_seq1	0
Bd_FA_1	c101182.graph_c0	142.63	223	0	0	c101182.graph_c0_seq1	0
Bd_FA_1	c101187.graph_c0	233.57	314	0.72	0.44	c101187.graph_c0_seq1	2
Bd_FA_1	c10119.graph_c0	334.53	415	0.5	0.3	c10119.graph_c0_seq1	2
Bd_FA_1	c101191.graph_c0	129.64	210	0	0	c101191.graph_c0_seq1	0
Bd_FA_1	c101195.graph_c0	190.6	271	1.76	1.07	c101195.graph_c0_seq1	4
Bd_FA_1	c1012.graph_c0	180.6	261	0	0	c1012.graph_c0_seq1	0
Bd_FA_1	c10121.graph_c0	680.47	761	0	0	c10121.graph_c0_seq1	0
Bd_FA_1	c101210.graph_c0	211.58	292	0.79	0.48	c101210.graph_c0_seq1	2
Bd_FA_1	c101213.graph_c0	334.53	415	1	0.61	c101213.graph_c0_seq1	4
Bd_FA_1	c101215.graph_c0	331.53	412	0	0	c101215.graph_c0_seq1	0
Bd_FA_1	c101216.graph_c0	132.64	213	0	0	c101216.graph_c0_seq1	0
Bd_FA_1	c101220.graph_c0	160.61	241	0.52	0.32	c101220.graph_c0_seq1	1
Bd_FA_1	c101221.graph_c0	193.59	274	1.3	0.79	c101221.graph_c0_seq1	3
Bd_FA_1	c101222.graph_c0	364.52	445	0.46	0.28	c101222.graph_c0_seq1	2
Bd_FA_1	c101228.graph_c0	469.5	550	0	0	c101228.graph_c0_seq1	0
Bd_FA_1	c10123.graph_c0	269.56	350	0	0	c10123.graph_c0_seq1	0
Bd_FA_1	c101230.graph_c0	385.52	466	0.65	0.4	c101230.graph_c0_seq1	3
Bd_FA_1	c101231.graph_c0	140.63	221	2.99	1.81	c101231.graph_c0_seq1	5
Bd_FA_1	c10124.graph_c0	1379.47	1460	0.91	0.55	c10124.graph_c0_seq1	15
Bd_FA_1	c101241.graph_c0	218.58	299	0	0	c101241.graph_c0_seq1	0
Bd_FA_1	c101243.graph_c0	204.59	285	0	0	c101243.graph_c0_seq1	0
Bd_FA_1	c101247.graph_c0	248.57	329	0	0	c101247.graph_c0_seq1	0
Bd_FA_1	c101249.graph_c0	319.54	400	0.52	0.32	c101249.graph_c0_seq1	2
Bd_FA_1	c10125.graph_c0	259.56	340	0.65	0.39	c10125.graph_c0_seq1	2
Bd_FA_1	c101250.graph_c0	179.6	260	0	0	c101250.graph_c0_seq1	0
Bd_FA_1	c101254.graph_c0	223.58	304	0	0	c101254.graph_c0_seq1	0
Bd_FA_1	c101255.graph_c0	187.6	268	1.34	0.81	c101255.graph_c0_seq1	3
Bd_FA_1	c101256.graph_c0	141.63	222	1.19	0.72	c101256.graph_c0_seq1	2
Bd_FA_1	c101258.graph_c0	175.6	256	0	0	c101258.graph_c0_seq1	0
Bd_FA_1	c101261.graph_c0	145.63	226	0	0	c101261.graph_c0_seq1	0
Bd_FA_1	c101270.graph_c0	169.61	250	0	0	c101270.graph_c0_seq1	0
Bd_FA_1	c101272.graph_c0	491.5	572	0	0	c101272.graph_c0_seq1	0
Bd_FA_1	c101275.graph_c0	131.64	212	0	0	c101275.graph_c0_seq1	0
Bd_FA_1	c101276.graph_c0	384.52	465	0.65	0.4	c101276.graph_c0_seq1	3
Bd_FA_1	c101278.graph_c0	196.59	277	0.43	0.26	c101278.graph_c0_seq1	1
Bd_FA_1	c101279.graph_c0	180.6	261	0	0	c101279.graph_c0_seq1	0
Bd_FA_1	c101280.graph_c0	125.64	206	1.34	0.81	c101280.graph_c0_seq1	2
Bd_FA_1	c101281.graph_c0	122.64	203	1.37	0.83	c101281.graph_c0_seq1	2
Bd_FA_1	c101282.graph_c0	133.63	214	0.63	0.38	c101282.graph_c0_seq1	1
Bd_FA_1	c101286.graph_c0	210.58	291	0	0	c101286.graph_c0_seq1	0
Bd_FA_1	c10129.graph_c0	387.52	468	0	0	c10129.graph_c0_seq1	0
Bd_FA_1	c101290.graph_c0	158.62	239	1.06	0.64	c101290.graph_c0_seq1	2
Bd_FA_1	c101291.graph_c0	131.64	212	0.64	0.39	c101291.graph_c0_seq1	1
Bd_FA_1	c1013.graph_c0	182.6	263	0	0	c1013.graph_c0_seq1	0
Bd_FA_1	c101308.graph_c0	170.61	251	0	0	c101308.graph_c0_seq1	0
Bd_FA_1	c101310.graph_c0	165.61	246	2.03	1.23	c101310.graph_c0_seq1	4
Bd_FA_1	c101311.graph_c0	284.55	365	0.59	0.36	c101311.graph_c0_seq1	2
Bd_FA_1	c101314.graph_c0	192.59	273	1.31	0.79	c101314.graph_c0_seq1	3
Bd_FA_1	c101315.graph_c0	358.53	439	0.23	0.14	c101315.graph_c0_seq1	1
Bd_FA_1	c101316.graph_c0	183.6	264	0	0	c101316.graph_c0_seq1	0
Bd_FA_1	c101320.graph_c0	178.6	259	0.47	0.28	c101320.graph_c0_seq1	1
Bd_FA_1	c101327.graph_c0	266.56	347	0	0	c101327.graph_c0_seq1	0
Bd_FA_1	c101332.graph_c0	209.58	290	0.4	0.24	c101332.graph_c0_seq1	1
Bd_FA_1	c101333.graph_c0	160.61	241	0	0	c101333.graph_c0_seq1	0
Bd_FA_1	c101334.graph_c0	152.62	233	0	0	c101334.graph_c0_seq1	0
Bd_FA_1	c101335.graph_c0	145.63	226	0	0	c101335.graph_c0_seq1	0
Bd_FA_1	c10134.graph_c0	242.57	323	0	0	c10134.graph_c0_seq1	0
Bd_FA_1	c101340.graph_c0	372.52	453	1.35	0.82	c101340.graph_c0_seq1	6
Bd_FA_1	c101342.graph_c0	145.63	226	0	0	c101342.graph_c0_seq1	0
Bd_FA_1	c10135.graph_c0	603.48	684	0.69	0.42	c10135.graph_c0_seq1	5
Bd_FA_1	c101356.graph_c0	458.5	539	0	0	c101356.graph_c0_seq1	0
Bd_FA_1	c10136.graph_c0	282.55	363	0	0	c10136.graph_c0_seq1	0
Bd_FA_1	c101360.graph_c0	142.63	223	0.59	0.36	c101360.graph_c0_seq1	1
Bd_FA_1	c101368.graph_c0	445.51	526	0.38	0.23	c101368.graph_c0_seq1	2
Bd_FA_1	c101369.graph_c0	194.59	275	0	0	c101369.graph_c0_seq1	0
Bd_FA_1	c10137.graph_c0	317.54	398	1.58	0.96	c10137.graph_c0_seq1	6
Bd_FA_1	c101373.graph_c0	399.52	480	0	0	c101373.graph_c0_seq1	0
Bd_FA_1	c101374.graph_c0	129.64	210	0	0	c101374.graph_c0_seq1	0
Bd_FA_1	c101375.graph_c0	184.6	265	0.45	0.28	c101375.graph_c0_seq1	1
Bd_FA_1	c101376.graph_c0	136.63	217	0.61	0.37	c101376.graph_c0_seq1	1
Bd_FA_1	c10139.graph_c0	150.62	231	0	0	c10139.graph_c0_seq1	0
Bd_FA_1	c101390.graph_c0	135.63	216	0.62	0.38	c101390.graph_c0_seq1	1
Bd_FA_1	c101391.graph_c0	124.64	205	0	0	c101391.graph_c0_seq1	0
Bd_FA_1	c101395.graph_c0	258.56	339	0.65	0.39	c101395.graph_c0_seq1	2
Bd_FA_1	c101397.graph_c0	135.63	216	0	0	c101397.graph_c0_seq1	0
Bd_FA_1	c1014.graph_c0	254.56	335	0	0	c1014.graph_c0_seq1	0
Bd_FA_1	c101403.graph_c0	327.54	408	0	0	c101403.graph_c0_seq1	0
Bd_FA_1	c101405.graph_c0	189.6	270	0	0	c101405.graph_c0_seq1	0
Bd_FA_1	c10141.graph_c0	234.57	315	1.07	0.65	c10141.graph_c0_seq1	3
Bd_FA_1	c101411.graph_c0	671.47	752	0	0	c101411.graph_c0_seq1	0
Bd_FA_1	c101412.graph_c0	216.58	297	0	0	c101412.graph_c0_seq1	0
Bd_FA_1	c101414.graph_c0	133.63	214	0	0	c101414.graph_c0_seq1	0
Bd_FA_1	c10142.graph_c0	211.58	292	0	0	c10142.graph_c0_seq1	0
Bd_FA_1	c101421.graph_c0	151.62	232	1.11	0.67	c101421.graph_c0_seq1	2
Bd_FA_1	c101425.graph_c0	145.63	226	1.15	0.7	c101425.graph_c0_seq1	2
Bd_FA_1	c101427.graph_c0	130.64	211	0.64	0.39	c101427.graph_c0_seq1	1
Bd_FA_1	c101434.graph_c0	372.52	453	0	0	c101434.graph_c0_seq1	0
Bd_FA_1	c101436.graph_c0	173.61	254	0	0	c101436.graph_c0_seq1	0
Bd_FA_1	c101440.graph_c0	264.56	345	0	0	c101440.graph_c0_seq1	0
Bd_FA_1	c101446.graph_c0	245.57	326	0.68	0.41	c101446.graph_c0_seq1	2
Bd_FA_1	c101449.graph_c0	191.59	272	0.88	0.53	c101449.graph_c0_seq1	2
Bd_FA_1	c10145.graph_c0	295.55	376	0.57	0.34	c10145.graph_c0_seq1	2
Bd_FA_1	c101454.graph_c0	509.49	590	0	0	c101454.graph_c0_seq1	0
Bd_FA_1	c101455.graph_c0	298.55	379	0.84	0.51	c101455.graph_c0_seq1	3
Bd_FA_1	c10146.graph_c0	209.58	290	0.8	0.49	c10146.graph_c0_seq1	2
Bd_FA_1	c101460.graph_c0	357.53	438	0.7	0.43	c101460.graph_c0_seq1	3
Bd_FA_1	c101464.graph_c0	235.57	316	0	0	c101464.graph_c0_seq1	0
Bd_FA_1	c101467.graph_c0	162.61	243	0	0	c101467.graph_c0_seq1	0
Bd_FA_1	c101473.graph_c0	360.53	441	0	0	c101473.graph_c0_seq1	0
Bd_FA_1	c101477.graph_c0	120.65	201	2.09	1.27	c101477.graph_c0_seq1	3
Bd_FA_1	c101487.graph_c0	221.58	302	0	0	c101487.graph_c0_seq1	0
Bd_FA_1	c101489.graph_c0	231.57	312	0.72	0.44	c101489.graph_c0_seq1	2
Bd_FA_1	c101492.graph_c0	170.61	251	0.49	0.3	c101492.graph_c0_seq1	1
Bd_FA_1	c10150.graph_c0	219.58	300	0.76	0.46	c10150.graph_c0_seq1	2
Bd_FA_1	c101500.graph_c0	168.61	249	1	0.6	c101500.graph_c0_seq1	2
Bd_FA_1	c101504.graph_c0	164.61	245	0	0	c101504.graph_c0_seq1	0
Bd_FA_1	c101508.graph_c0	193.59	274	0	0	c101508.graph_c0_seq1	0
Bd_FA_1	c10151.graph_c0	280.55	361	0	0	c10151.graph_c0_seq1	0
Bd_FA_1	c101514.graph_c0	141.63	222	0	0	c101514.graph_c0_seq1	0
Bd_FA_1	c101521.graph_c0	184.6	265	0.45	0.28	c101521.graph_c0_seq1	1
Bd_FA_1	c101525.graph_c0	209.58	290	0	0	c101525.graph_c0_seq1	0
Bd_FA_1	c101526.graph_c0	164.61	245	0.51	0.31	c101526.graph_c0_seq1	1
Bd_FA_1	c101527.graph_c0	186.6	267	0.45	0.27	c101527.graph_c0_seq1	1
Bd_FA_1	c101531.graph_c0	299.55	380	0	0	c101531.graph_c0_seq1	0
Bd_FA_1	c101533.graph_c0	201.59	282	0	0	c101533.graph_c0_seq1	0
Bd_FA_1	c101534.graph_c0	449.5	530	0.19	0.11	c101534.graph_c0_seq1	1
Bd_FA_1	c101536.graph_c0	159.62	240	0	0	c101536.graph_c0_seq1	0
Bd_FA_1	c10154.graph_c0	1136.47	1217	0.74	0.45	c10154.graph_c0_seq1	10
Bd_FA_1	c101541.graph_c0	121.65	202	0	0	c101541.graph_c0_seq1	0
Bd_FA_1	c101542.graph_c0	350.53	431	0.24	0.14	c101542.graph_c0_seq1	1
Bd_FA_1	c101545.graph_c0	270.56	351	0.31	0.19	c101545.graph_c0_seq1	1
Bd_FA_1	c101554.graph_c0	353.53	434	0.95	0.57	c101554.graph_c0_seq1	4
Bd_FA_1	c10156.graph_c0	449.5	530	1.49	0.9	c10156.graph_c0_seq1	8
Bd_FA_1	c101564.graph_c0	365.52	446	0.23	0.14	c101564.graph_c0_seq1	1
Bd_FA_1	c101568.graph_c0	351.53	432	0.48	0.29	c101568.graph_c0_seq1	2
Bd_FA_1	c101570.graph_c0	234.57	315	0.36	0.22	c101570.graph_c0_seq1	1
Bd_FA_1	c101571.graph_c0	182.6	263	1.38	0.84	c101571.graph_c0_seq1	3
Bd_FA_1	c101573.graph_c0	230.57	311	0	0	c101573.graph_c0_seq1	0
Bd_FA_1	c101576.graph_c0	350.53	431	0	0	c101576.graph_c0_seq1	0
Bd_FA_1	c101578.graph_c0	155.62	236	0.54	0.33	c101578.graph_c0_seq1	1
Bd_FA_1	c101581.graph_c0	129.64	210	0	0	c101581.graph_c0_seq1	0
Bd_FA_1	c101583.graph_c0	152.62	233	0	0	c101583.graph_c0_seq1	0
Bd_FA_1	c101586.graph_c0	242.57	323	0	0	c101586.graph_c0_seq1	0
Bd_FA_1	c101587.graph_c0	269.56	350	0.62	0.38	c101587.graph_c0_seq1	2
Bd_FA_1	c101590.graph_c0	236.57	317	0.35	0.21	c101590.graph_c0_seq1	1
Bd_FA_1	c101591.graph_c0	323.54	404	0.52	0.31	c101591.graph_c0_seq1	2
Bd_FA_1	c101595.graph_c0	241.57	322	1.04	0.63	c101595.graph_c0_seq1	3
Bd_FA_1	c101598.graph_c0	171.61	252	0	0	c101598.graph_c0_seq1	0
Bd_FA_1	c1016.graph_c0	279.55	360	0.3	0.18	c1016.graph_c0_seq1	1
Bd_FA_1	c10160.graph_c0	1641.47	1722	0.76	0.46	c10160.graph_c0_seq1	15
Bd_FA_1	c101600.graph_c0	182.6	263	0.46	0.28	c101600.graph_c0_seq1	1
Bd_FA_1	c101610.graph_c0	129.64	210	0.65	0.39	c101610.graph_c0_seq1	1
Bd_FA_1	c101614.graph_c0	268.56	349	0	0	c101614.graph_c0_seq1	0
Bd_FA_1	c101619.graph_c0	208.59	289	0	0	c101619.graph_c0_seq1	0
Bd_FA_1	c101625.graph_c0	222.58	303	0	0	c101625.graph_c0_seq1	0
Bd_FA_1	c10163.graph_c0	314.54	395	0.8	0.48	c10163.graph_c0_seq1	3
Bd_FA_1	c101638.graph_c0	214.58	295	0	0	c101638.graph_c0_seq1	0
Bd_FA_1	c101640.graph_c0	165.61	246	0.51	0.31	c101640.graph_c0_seq1	1
Bd_FA_1	c101644.graph_c0	183.6	264	0.46	0.28	c101644.graph_c0_seq1	1
Bd_FA_1	c101646.graph_c0	155.62	236	0.54	0.33	c101646.graph_c0_seq1	1
Bd_FA_1	c101647.graph_c0	277.55	358	0	0	c101647.graph_c0_seq1	0
Bd_FA_1	c101649.graph_c0	143.63	224	0	0	c101649.graph_c0_seq1	0
Bd_FA_1	c10165.graph_c0	331.53	412	0.51	0.31	c10165.graph_c0_seq1	2
Bd_FA_1	c101651.graph_c0	254.56	335	0.33	0.2	c101651.graph_c0_seq1	1
Bd_FA_1	c101655.graph_c0	150.62	231	0.56	0.34	c101655.graph_c0_seq1	1
Bd_FA_1	c10166.graph_c0	172.61	253	0	0	c10166.graph_c0_seq1	0
Bd_FA_1	c101660.graph_c0	188.6	269	0.44	0.27	c101660.graph_c0_seq1	1
Bd_FA_1	c101666.graph_c0	391.52	472	0	0	c101666.graph_c0_seq1	0
Bd_FA_1	c10167.graph_c0	179.6	260	0	0	c10167.graph_c0_seq1	0
Bd_FA_1	c101674.graph_c0	183.6	264	0.46	0.28	c101674.graph_c0_seq1	1
Bd_FA_1	c101682.graph_c0	317.54	398	0.26	0.16	c101682.graph_c0_seq1	1
Bd_FA_1	c101685.graph_c0	199.59	280	1.26	0.76	c101685.graph_c0_seq1	3
Bd_FA_1	c101687.graph_c0	128.64	209	0	0	c101687.graph_c0_seq1	0
Bd_FA_1	c101689.graph_c0	140.63	221	0	0	c101689.graph_c0_seq1	0
Bd_FA_1	c101692.graph_c0	340.53	421	1.23	0.75	c101692.graph_c0_seq1	5
Bd_FA_1	c101693.graph_c0	259.56	340	0.32	0.2	c101693.graph_c0_seq1	1
Bd_FA_1	c101694.graph_c0	333.53	414	0	0	c101694.graph_c0_seq1	0
Bd_FA_1	c101697.graph_c0	143.63	224	1.75	1.06	c101697.graph_c0_seq1	3
Bd_FA_1	c1017.graph_c0	341.53	422	0	0	c1017.graph_c0_seq1	0
Bd_FA_1	c10170.graph_c0	728.47	809	0.92	0.56	c10170.graph_c0_seq1	8
Bd_FA_1	c101702.graph_c0	154.62	235	0	0	c101702.graph_c0_seq1	0
Bd_FA_1	c101703.graph_c0	287.55	368	0	0	c101703.graph_c0_seq1	0
Bd_FA_1	c101705.graph_c0	127.64	208	0.66	0.4	c101705.graph_c0_seq1	1
Bd_FA_1	c101706.graph_c0	409.51	490	0.61	0.37	c101706.graph_c0_seq1	3
Bd_FA_1	c101708.graph_c0	204.59	285	0	0	c101708.graph_c0_seq1	0
Bd_FA_1	c101709.graph_c0	192.59	273	0	0	c101709.graph_c0_seq1	0
Bd_FA_1	c10171.graph_c0	204.59	285	0.41	0.25	c10171.graph_c0_seq1	1
Bd_FA_1	c101716.graph_c0	224.58	305	0	0	c101716.graph_c0_seq1	0
Bd_FA_1	c101717.graph_c0	260.56	341	0	0	c101717.graph_c0_seq1	0
Bd_FA_1	c10172.graph_c0	288.55	369	0.58	0.35	c10172.graph_c0_seq2	2
Bd_FA_1	c101722.graph_c0	157.62	238	0	0	c101722.graph_c0_seq1	0
Bd_FA_1	c10173.graph_c0	285.55	366	0.59	0.36	c10173.graph_c0_seq1	2
Bd_FA_1	c101730.graph_c0	432.51	513	0	0	c101730.graph_c0_seq1	0
Bd_FA_1	c101731.graph_c0	197.59	278	0.85	0.51	c101731.graph_c0_seq1	2
Bd_FA_1	c101732.graph_c0	249.57	330	0.67	0.41	c101732.graph_c0_seq1	2
Bd_FA_1	c101734.graph_c0	242.57	323	0.35	0.21	c101734.graph_c0_seq1	1
Bd_FA_1	c101741.graph_c0	147.62	228	0	0	c101741.graph_c0_seq1	0
Bd_FA_1	c101742.graph_c0	284.55	365	0.59	0.36	c101742.graph_c0_seq1	2
Bd_FA_1	c101743.graph_c0	357.53	438	0	0	c101743.graph_c0_seq1	0
Bd_FA_1	c101753.graph_c0	266.56	347	0.31	0.19	c101753.graph_c0_seq1	1
Bd_FA_1	c101754.graph_c0	283.55	364	0	0	c101754.graph_c0_seq1	0
Bd_FA_1	c101759.graph_c0	199.59	280	0.84	0.51	c101759.graph_c0_seq1	2
Bd_FA_1	c10176.graph_c0	195.59	276	1.29	0.78	c10176.graph_c0_seq1	3
Bd_FA_1	c101762.graph_c0	312.54	393	0.54	0.33	c101762.graph_c0_seq1	2
Bd_FA_1	c101763.graph_c0	165.61	246	1.01	0.61	c101763.graph_c0_seq1	2
Bd_FA_1	c101765.graph_c0	358.53	439	0	0	c101765.graph_c0_seq1	0
Bd_FA_1	c101767.graph_c0	214.58	295	0	0	c101767.graph_c0_seq1	0
Bd_FA_1	c10177.graph_c0	290.55	371	0.29	0.17	c10177.graph_c0_seq1	1
Bd_FA_1	c101772.graph_c0	156.62	237	0	0	c101772.graph_c0_seq1	0
Bd_FA_1	c101774.graph_c0	144.63	225	0	0	c101774.graph_c0_seq1	0
Bd_FA_1	c101775.graph_c0	178.6	259	0.47	0.28	c101775.graph_c0_seq1	1
Bd_FA_1	c101776.graph_c0	395.52	476	0	0	c101776.graph_c0_seq1	0
Bd_FA_1	c101778.graph_c0	166.61	247	0.5	0.31	c101778.graph_c0_seq1	1
Bd_FA_1	c101779.graph_c0	187.6	268	1.34	0.81	c101779.graph_c0_seq1	3
Bd_FA_1	c101780.graph_c0	200.59	281	0.42	0.25	c101780.graph_c0_seq1	1
Bd_FA_1	c101784.graph_c0	218.58	299	0	0	c101784.graph_c0_seq1	0
Bd_FA_1	c10179.graph_c0	162.61	243	0.52	0.31	c10179.graph_c0_seq1	1
Bd_FA_1	c101790.graph_c0	129.64	210	1.94	1.18	c101790.graph_c0_seq1	3
Bd_FA_1	c101792.graph_c0	162.61	243	0	0	c101792.graph_c0_seq1	0
Bd_FA_1	c101793.graph_c0	310.54	391	0.27	0.16	c101793.graph_c0_seq1	1
Bd_FA_1	c101794.graph_c0	182.6	263	0.92	0.56	c101794.graph_c0_seq1	2
Bd_FA_1	c101797.graph_c0	211.58	292	0	0	c101797.graph_c0_seq1	0
Bd_FA_1	c101798.graph_c0	191.59	272	0.44	0.27	c101798.graph_c0_seq1	1
Bd_FA_1	c10180.graph_c0	140.63	221	0	0	c10180.graph_c0_seq1	0
Bd_FA_1	c101801.graph_c0	143.63	224	0	0	c101801.graph_c0_seq1	0
Bd_FA_1	c101802.graph_c0	188.6	269	0.89	0.54	c101802.graph_c0_seq1	2
Bd_FA_1	c101806.graph_c0	167.61	248	0	0	c101806.graph_c0_seq1	0
Bd_FA_1	c101809.graph_c0	149.62	230	1.12	0.68	c101809.graph_c0_seq1	2
Bd_FA_1	c10181.graph_c0	424.51	505	0.39	0.24	c10181.graph_c0_seq1	2
Bd_FA_1	c101811.graph_c0	319.54	400	0	0	c101811.graph_c0_seq1	0
Bd_FA_1	c101814.graph_c0	203.59	284	0	0	c101814.graph_c0_seq1	0
Bd_FA_1	c101815.graph_c0	149.62	230	0	0	c101815.graph_c0_seq1	0
Bd_FA_1	c101820.graph_c0	213.58	294	0.79	0.48	c101820.graph_c0_seq1	2
Bd_FA_1	c101825.graph_c0	334.53	415	0.25	0.15	c101825.graph_c0_seq1	0.99
Bd_FA_1	c101842.graph_c0	237.57	318	0	0	c101842.graph_c0_seq1	0
Bd_FA_1	c101846.graph_c0	431.51	512	0	0	c101846.graph_c0_seq1	0
Bd_FA_1	c101847.graph_c0	201.59	282	0	0	c101847.graph_c0_seq1	0
Bd_FA_1	c101848.graph_c0	138.63	219	2.42	1.47	c101848.graph_c0_seq1	4
Bd_FA_1	c10185.graph_c0	170.61	251	0.98	0.6	c10185.graph_c0_seq1	2
Bd_FA_1	c101851.graph_c0	328.54	409	0.51	0.31	c101851.graph_c0_seq1	2
Bd_FA_1	c101853.graph_c0	354.53	435	0	0	c101853.graph_c0_seq1	0
Bd_FA_1	c101858.graph_c0	178.6	259	0.47	0.28	c101858.graph_c0_seq1	1
Bd_FA_1	c101859.graph_c0	363.52	444	0	0	c101859.graph_c0_seq1	0
Bd_FA_1	c101862.graph_c0	256.56	337	0.98	0.59	c101862.graph_c0_seq1	3
Bd_FA_1	c101872.graph_c0	365.52	446	0.69	0.42	c101872.graph_c0_seq1	3
Bd_FA_1	c101876.graph_c0	190.6	271	0.44	0.27	c101876.graph_c0_seq1	1
Bd_FA_1	c101877.graph_c0	325.54	406	0	0	c101877.graph_c0_seq1	0
Bd_FA_1	c101888.graph_c0	147.62	228	0	0	c101888.graph_c0_seq1	0
Bd_FA_1	c101892.graph_c0	191.59	272	0	0	c101892.graph_c0_seq1	0
Bd_FA_1	c101893.graph_c0	149.62	230	0	0	c101893.graph_c0_seq1	0
Bd_FA_1	c101895.graph_c0	132.64	213	0	0	c101895.graph_c0_seq1	0
Bd_FA_1	c101899.graph_c0	133.63	214	0	0	c101899.graph_c0_seq1	0
Bd_FA_1	c1019.graph_c0	957.47	1038	0.61	0.37	c1019.graph_c0_seq2	7
Bd_FA_1	c101900.graph_c0	283.55	364	0	0	c101900.graph_c0_seq1	0
Bd_FA_1	c10191.graph_c0	432.51	513	0	0	c10191.graph_c0_seq1	0
Bd_FA_1	c101911.graph_c0	205.59	286	0.41	0.25	c101911.graph_c0_seq1	1
Bd_FA_1	c101914.graph_c0	238.57	319	0	0	c101914.graph_c0_seq1	0
Bd_FA_1	c101915.graph_c0	262.56	343	0	0	c101915.graph_c0_seq1	0
Bd_FA_1	c101919.graph_c0	234.57	315	1.79	1.08	c101919.graph_c0_seq1	5
Bd_FA_1	c101920.graph_c0	203.59	284	0	0	c101920.graph_c0_seq1	0
Bd_FA_1	c101922.graph_c0	249.57	330	0.67	0.41	c101922.graph_c0_seq1	2
Bd_FA_1	c101924.graph_c0	401.52	482	0	0	c101924.graph_c0_seq1	0
Bd_FA_1	c101927.graph_c0	185.6	266	0.45	0.27	c101927.graph_c0_seq1	1
Bd_FA_1	c10193.graph_c0	206.59	287	0	0	c10193.graph_c0_seq1	0
Bd_FA_1	c101932.graph_c0	190.6	271	1.32	0.8	c101932.graph_c0_seq1	3
Bd_FA_1	c101940.graph_c0	295.55	376	0	0	c101940.graph_c0_seq1	0
Bd_FA_1	c101942.graph_c0	217.58	298	0.77	0.47	c101942.graph_c0_seq1	2
Bd_FA_1	c101945.graph_c0	179.6	260	0.93	0.57	c101945.graph_c0_seq1	2
Bd_FA_1	c101949.graph_c0	210.58	291	0	0	c101949.graph_c0_seq1	0
Bd_FA_1	c101955.graph_c0	148.62	229	0	0	c101955.graph_c0_seq1	0
Bd_FA_1	c101956.graph_c0	667.47	748	0	0	c101956.graph_c0_seq1	0
Bd_FA_1	c10196.graph_c0	141.63	222	0	0	c10196.graph_c0_seq1	0
Bd_FA_1	c101967.graph_c0	181.6	262	0	0	c101967.graph_c0_seq1	0
Bd_FA_1	c101972.graph_c0	151.62	232	0	0	c101972.graph_c0_seq1	0
Bd_FA_1	c101975.graph_c0	420.51	501	0.6	0.36	c101975.graph_c0_seq1	3
Bd_FA_1	c101976.graph_c0	447.5	528	0	0	c101976.graph_c0_seq1	0
Bd_FA_1	c101979.graph_c0	146.62	227	0.57	0.35	c101979.graph_c0_seq1	1
Bd_FA_1	c101981.graph_c0	255.56	336	0	0	c101981.graph_c0_seq1	0
Bd_FA_1	c101982.graph_c0	166.61	247	0.5	0.31	c101982.graph_c0_seq1	1
Bd_FA_1	c101984.graph_c0	375.52	456	0	0	c101984.graph_c0_seq1	0
Bd_FA_1	c101987.graph_c0	158.62	239	0	0	c101987.graph_c0_seq1	0
Bd_FA_1	c101990.graph_c0	267.56	348	0.94	0.57	c101990.graph_c0_seq1	3
Bd_FA_1	c101997.graph_c0	285.55	366	0	0	c101997.graph_c0_seq1	0
Bd_FA_1	c102003.graph_c0	124.64	205	0.67	0.41	c102003.graph_c0_seq1	1
Bd_FA_1	c10202.graph_c0	428.51	509	0.39	0.24	c10202.graph_c0_seq1	2
Bd_FA_1	c102025.graph_c0	157.62	238	0	0	c102025.graph_c0_seq1	0
Bd_FA_1	c102026.graph_c0	128.64	209	0	0	c102026.graph_c0_seq1	0
Bd_FA_1	c102029.graph_c0	500.5	581	0	0	c102029.graph_c0_seq1	0
Bd_FA_1	c10203.graph_c0	558.49	639	0.6	0.36	c10203.graph_c0_seq1	4
Bd_FA_1	c102032.graph_c0	178.6	259	0.94	0.57	c102032.graph_c0_seq1	2
Bd_FA_1	c102035.graph_c0	179.6	260	0.93	0.57	c102035.graph_c0_seq1	2
Bd_FA_1	c10204.graph_c0	167.61	248	0.5	0.3	c10204.graph_c0_seq1	1
Bd_FA_1	c102041.graph_c0	219.58	300	0.38	0.23	c102041.graph_c0_seq1	1
Bd_FA_1	c102045.graph_c0	448.5	529	0	0	c102045.graph_c0_seq1	0
Bd_FA_1	c102046.graph_c0	132.64	213	1.27	0.77	c102046.graph_c0_seq1	2
Bd_FA_1	c10205.graph_c0	450.5	531	0	0	c10205.graph_c0_seq1	0
Bd_FA_1	c102050.graph_c0	138.63	219	0	0	c102050.graph_c0_seq1	0
Bd_FA_1	c102051.graph_c0	200.59	281	0.84	0.51	c102051.graph_c0_seq1	2
Bd_FA_1	c102052.graph_c0	398.52	479	0.84	0.51	c102052.graph_c0_seq1	4
Bd_FA_1	c102053.graph_c0	193.59	274	0.87	0.53	c102053.graph_c0_seq1	2
Bd_FA_1	c102055.graph_c0	156.62	237	0.54	0.32	c102055.graph_c0_seq1	1
Bd_FA_1	c102058.graph_c0	355.53	436	0.24	0.14	c102058.graph_c0_seq1	1
Bd_FA_1	c102062.graph_c0	126.64	207	0	0	c102062.graph_c0_seq1	0
Bd_FA_1	c102064.graph_c0	152.62	233	0	0	c102064.graph_c0_seq1	0
Bd_FA_1	c102065.graph_c0	134.63	215	1.25	0.76	c102065.graph_c0_seq1	2
Bd_FA_1	c102067.graph_c0	311.54	392	0	0	c102067.graph_c0_seq1	0
Bd_FA_1	c102073.graph_c0	356.53	437	0.47	0.28	c102073.graph_c0_seq1	2
Bd_FA_1	c102080.graph_c0	181.6	262	0	0	c102080.graph_c0_seq1	0
Bd_FA_1	c102084.graph_c0	292.55	373	0.29	0.17	c102084.graph_c0_seq1	1
Bd_FA_1	c102085.graph_c0	202.59	283	0	0	c102085.graph_c0_seq1	0
Bd_FA_1	c102086.graph_c0	382.52	463	0	0	c102086.graph_c0_seq1	0
Bd_FA_1	c102094.graph_c0	131.64	212	1.91	1.16	c102094.graph_c0_seq1	3
Bd_FA_1	c102098.graph_c0	128.64	209	0	0	c102098.graph_c0_seq1	0
Bd_FA_1	c102099.graph_c0	148.62	229	0	0	c102099.graph_c0_seq1	0
Bd_FA_1	c1021.graph_c0	454.5	535	0	0	c1021.graph_c0_seq1	0
Bd_FA_1	c102100.graph_c0	136.63	217	0.61	0.37	c102100.graph_c0_seq1	1
Bd_FA_1	c102106.graph_c0	175.6	256	0	0	c102106.graph_c0_seq1	0
Bd_FA_1	c102108.graph_c0	133.63	214	0	0	c102108.graph_c0_seq1	0
Bd_FA_1	c102109.graph_c0	400.52	481	0	0	c102109.graph_c0_seq1	0
Bd_FA_1	c10211.graph_c0	139.63	220	1.2	0.73	c10211.graph_c0_seq1	2
Bd_FA_1	c102111.graph_c0	305.54	386	0	0	c102111.graph_c0_seq1	0
Bd_FA_1	c102117.graph_c0	375.52	456	0.45	0.27	c102117.graph_c0_seq1	2
Bd_FA_1	c102118.graph_c0	154.62	235	0	0	c102118.graph_c0_seq1	0
Bd_FA_1	c10212.graph_c0	158.62	239	0	0	c10212.graph_c0_seq1	0
Bd_FA_1	c102131.graph_c0	172.61	253	0	0	c102131.graph_c0_seq1	0
Bd_FA_1	c102132.graph_c0	346.53	427	0.73	0.44	c102132.graph_c0_seq1	3
Bd_FA_1	c102133.graph_c0	136.63	217	0	0	c102133.graph_c0_seq1	0
Bd_FA_1	c102137.graph_c0	448.5	529	0	0	c102137.graph_c0_seq1	0
Bd_FA_1	c10214.graph_c0	168.61	249	0	0	c10214.graph_c0_seq1	0
Bd_FA_1	c102145.graph_c0	149.62	230	0	0	c102145.graph_c0_seq1	0
Bd_FA_1	c102146.graph_c0	267.56	348	0.31	0.19	c102146.graph_c0_seq1	1
Bd_FA_1	c102148.graph_c0	162.61	243	0	0	c102148.graph_c0_seq1	0
Bd_FA_1	c102151.graph_c0	126.64	207	0	0	c102151.graph_c0_seq1	0
Bd_FA_1	c102154.graph_c0	256.56	337	0	0	c102154.graph_c0_seq1	0
Bd_FA_1	c102164.graph_c0	146.62	227	0	0	c102164.graph_c0_seq1	0
Bd_FA_1	c102172.graph_c0	121.65	202	0.69	0.42	c102172.graph_c0_seq1	1
Bd_FA_1	c102173.graph_c0	245.57	326	0.34	0.21	c102173.graph_c0_seq1	1
Bd_FA_1	c102180.graph_c0	341.53	422	1.23	0.74	c102180.graph_c0_seq1	5
Bd_FA_1	c102189.graph_c0	148.62	229	0.57	0.34	c102189.graph_c0_seq1	1
Bd_FA_1	c102190.graph_c0	299.55	380	0.56	0.34	c102190.graph_c0_seq1	2
Bd_FA_1	c102195.graph_c0	187.6	268	0	0	c102195.graph_c0_seq1	0
Bd_FA_1	c1022.graph_c0	208.59	289	4.83	2.93	c1022.graph_c0_seq1	12
Bd_FA_1	c102202.graph_c0	234.57	315	0	0	c102202.graph_c0_seq1	0
Bd_FA_1	c102204.graph_c0	147.62	228	0.57	0.34	c102204.graph_c0_seq1	1
Bd_FA_1	c102205.graph_c0	143.63	224	0	0	c102205.graph_c0_seq1	0
Bd_FA_1	c10221.graph_c0	381.52	462	0	0	c10221.graph_c0_seq1	0
Bd_FA_1	c102212.graph_c0	492.5	573	0.34	0.21	c102212.graph_c0_seq1	2
Bd_FA_1	c102213.graph_c0	137.63	218	1.22	0.74	c102213.graph_c0_seq1	2
Bd_FA_1	c102215.graph_c0	397.52	478	0.63	0.38	c102215.graph_c0_seq1	3
Bd_FA_1	c102218.graph_c0	270.56	351	0.93	0.56	c102218.graph_c0_seq1	3
Bd_FA_1	c102221.graph_c0	606.48	687	0	0	c102221.graph_c0_seq1	0
Bd_FA_1	c102223.graph_c0	266.56	347	0.94	0.57	c102223.graph_c0_seq1	3
Bd_FA_1	c102226.graph_c0	355.53	436	0	0	c102226.graph_c0_seq1	0
Bd_FA_1	c10223.graph_c0	464.5	545	0.18	0.11	c10223.graph_c0_seq1	1
Bd_FA_1	c102234.graph_c0	142.63	223	0.59	0.36	c102234.graph_c0_seq1	1
Bd_FA_1	c102236.graph_c0	310.54	391	0.81	0.49	c102236.graph_c0_seq1	3
Bd_FA_1	c102237.graph_c0	195.59	276	0.86	0.52	c102237.graph_c0_seq1	2
Bd_FA_1	c102239.graph_c0	255.56	336	0	0	c102239.graph_c0_seq1	0
Bd_FA_1	c10224.graph_c0	597.12	677.63	0.84	0.51	c10224.graph_c0_seq1,c10224.graph_c0_seq2	6
Bd_FA_1	c102242.graph_c0	168.61	249	0.5	0.3	c102242.graph_c0_seq1	1
Bd_FA_1	c102245.graph_c0	222.58	303	0	0	c102245.graph_c0_seq1	0
Bd_FA_1	c102253.graph_c0	164.61	245	0	0	c102253.graph_c0_seq1	0
Bd_FA_1	c102255.graph_c0	170.61	251	0	0	c102255.graph_c0_seq1	0
Bd_FA_1	c102256.graph_c0	155.62	236	0	0	c102256.graph_c0_seq1	0
Bd_FA_1	c102257.graph_c0	132.64	213	0	0	c102257.graph_c0_seq1	0
Bd_FA_1	c102258.graph_c0	165.61	246	0.51	0.31	c102258.graph_c0_seq1	1
Bd_FA_1	c102259.graph_c0	190.6	271	0	0	c102259.graph_c0_seq1	0
Bd_FA_1	c102262.graph_c0	194.59	275	0	0	c102262.graph_c0_seq1	0
Bd_FA_1	c102266.graph_c0	357.53	438	0.94	0.57	c102266.graph_c0_seq1	4
Bd_FA_1	c102267.graph_c0	369.52	450	0.68	0.41	c102267.graph_c0_seq1	3
Bd_FA_1	c102272.graph_c0	343.53	424	1.46	0.89	c102272.graph_c0_seq1	6
Bd_FA_1	c102284.graph_c0	373.52	454	0.67	0.41	c102284.graph_c0_seq1	3
Bd_FA_1	c102285.graph_c0	183.6	264	0	0	c102285.graph_c0_seq1	0
Bd_FA_1	c102296.graph_c0	142.63	223	0	0	c102296.graph_c0_seq1	0
Bd_FA_1	c1023.graph_c0	241.57	322	0	0	c1023.graph_c0_seq1	0
Bd_FA_1	c102302.graph_c0	288.55	369	0.29	0.18	c102302.graph_c0_seq1	1
Bd_FA_1	c102303.graph_c0	393.52	474	1.06	0.65	c102303.graph_c0_seq1	5
Bd_FA_1	c102313.graph_c0	262.56	343	0.32	0.19	c102313.graph_c0_seq1	1
Bd_FA_1	c102317.graph_c0	234.57	315	0.72	0.43	c102317.graph_c0_seq1	2
Bd_FA_1	c102328.graph_c0	540.49	621	1.08	0.66	c102328.graph_c0_seq1	7
Bd_FA_1	c102332.graph_c0	207.59	288	0	0	c102332.graph_c0_seq1	0
Bd_FA_1	c102336.graph_c0	309.54	390	0.27	0.16	c102336.graph_c0_seq1	1
Bd_FA_1	c102337.graph_c0	238.57	319	0	0	c102337.graph_c0_seq1	0
Bd_FA_1	c102338.graph_c0	318.54	399	0.53	0.32	c102338.graph_c0_seq1	2
Bd_FA_1	c102339.graph_c0	168.61	249	1	0.6	c102339.graph_c0_seq1	2
Bd_FA_1	c102355.graph_c0	493.5	574	0	0	c102355.graph_c0_seq1	0
Bd_FA_1	c102360.graph_c0	151.62	232	0	0	c102360.graph_c0_seq1	0
Bd_FA_1	c102361.graph_c0	459.5	540	0.55	0.33	c102361.graph_c0_seq1	3
Bd_FA_1	c102366.graph_c0	152.62	233	1.65	1	c102366.graph_c0_seq1	3
Bd_FA_1	c102367.graph_c0	169.61	250	0	0	c102367.graph_c0_seq1	0
Bd_FA_1	c102369.graph_c0	199.59	280	0	0	c102369.graph_c0_seq1	0
Bd_FA_1	c10237.graph_c0	677.47	758	0	0	c10237.graph_c0_seq1	0
Bd_FA_1	c102370.graph_c0	187.6	268	0	0	c102370.graph_c0_seq1	0
Bd_FA_1	c102374.graph_c0	309.54	390	0.27	0.16	c102374.graph_c0_seq1	1
Bd_FA_1	c102375.graph_c0	127.64	208	0	0	c102375.graph_c0_seq1	0
Bd_FA_1	c102379.graph_c0	241.57	322	0.35	0.21	c102379.graph_c0_seq1	1
Bd_FA_1	c102381.graph_c0	126.64	207	1.33	0.8	c102381.graph_c0_seq1	2
Bd_FA_1	c102385.graph_c0	191.59	272	0.88	0.53	c102385.graph_c0_seq1	2
Bd_FA_1	c102399.graph_c0	165.61	246	1.01	0.61	c102399.graph_c0_seq1	2
Bd_FA_1	c102402.graph_c0	223.58	304	0.38	0.23	c102402.graph_c0_seq1	1
Bd_FA_1	c102403.graph_c0	135.63	216	0	0	c102403.graph_c0_seq1	0
Bd_FA_1	c10241.graph_c0	134.63	215	0	0	c10241.graph_c0_seq1	0
Bd_FA_1	c102410.graph_c0	378.52	459	0	0	c102410.graph_c0_seq1	0
Bd_FA_1	c102411.graph_c0	180.6	261	0.46	0.28	c102411.graph_c0_seq1	1
Bd_FA_1	c102413.graph_c0	230.57	311	0	0	c102413.graph_c0_seq1	0
Bd_FA_1	c102414.graph_c0	379.52	460	0	0	c102414.graph_c0_seq1	0
Bd_FA_1	c10242.graph_c0	201.59	282	0.83	0.5	c10242.graph_c0_seq1	2
Bd_FA_1	c102429.graph_c0	144.63	225	0	0	c102429.graph_c0_seq1	0
Bd_FA_1	c10243.graph_c0	122.64	203	0.69	0.42	c10243.graph_c0_seq1	1
Bd_FA_1	c102436.graph_c0	224.58	305	0.37	0.23	c102436.graph_c0_seq1	1
Bd_FA_1	c102439.graph_c0	200.59	281	0	0	c102439.graph_c0_seq1	0
Bd_FA_1	c102440.graph_c0	144.63	225	1.16	0.7	c102440.graph_c0_seq1	2
Bd_FA_1	c102441.graph_c0	302.54	383	0.55	0.34	c102441.graph_c0_seq1	2
Bd_FA_1	c102443.graph_c0	290.55	371	0	0	c102443.graph_c0_seq1	0
Bd_FA_1	c102448.graph_c0	129.64	210	1.3	0.79	c102448.graph_c0_seq1	2
Bd_FA_1	c102451.graph_c0	549.49	630	0.3	0.18	c102451.graph_c0_seq1	2
Bd_FA_1	c102459.graph_c0	180.6	261	0	0	c102459.graph_c0_seq1	0
Bd_FA_1	c102461.graph_c0	191.59	272	0.44	0.27	c102461.graph_c0_seq1	1
Bd_FA_1	c10247.graph_c0	258.56	339	0	0	c10247.graph_c0_seq1	0
Bd_FA_1	c102474.graph_c0	230.57	311	0.73	0.44	c102474.graph_c0_seq1	2
Bd_FA_1	c102477.graph_c0	154.62	235	1.09	0.66	c102477.graph_c0_seq1	2
Bd_FA_1	c102478.graph_c0	273.56	354	0.31	0.19	c102478.graph_c0_seq1	1
Bd_FA_1	c102483.graph_c0	168.61	249	1	0.6	c102483.graph_c0_seq1	2
Bd_FA_1	c102486.graph_c0	416.51	497	0	0	c102486.graph_c0_seq1	0
Bd_FA_1	c102488.graph_c0	236.57	317	0	0	c102488.graph_c0_seq1	0
Bd_FA_1	c102494.graph_c0	394.52	475	0	0	c102494.graph_c0_seq1	0
Bd_FA_1	c102497.graph_c0	260.56	341	0.32	0.2	c102497.graph_c0_seq1	1
Bd_FA_1	c102500.graph_c0	218.58	299	0.38	0.23	c102500.graph_c0_seq1	1
Bd_FA_1	c102504.graph_c0	187.6	268	0.45	0.27	c102504.graph_c0_seq1	1
Bd_FA_1	c102507.graph_c0	300.54	381	0.56	0.34	c102507.graph_c0_seq1	2
Bd_FA_1	c102513.graph_c0	231.57	312	0	0	c102513.graph_c0_seq1	0
Bd_FA_1	c102523.graph_c0	167.61	248	2	1.21	c102523.graph_c0_seq1	4
Bd_FA_1	c102525.graph_c0	252.56	333	1.66	1.01	c102525.graph_c0_seq1	5
Bd_FA_1	c102530.graph_c0	231.57	312	0	0	c102530.graph_c0_seq1	0
Bd_FA_1	c102532.graph_c0	153.62	234	0.55	0.33	c102532.graph_c0_seq1	1
Bd_FA_1	c10254.graph_c0	218.58	299	0.77	0.47	c10254.graph_c0_seq1	2
Bd_FA_1	c102546.graph_c0	259.56	340	0.32	0.2	c102546.graph_c0_seq1	1
Bd_FA_1	c102547.graph_c0	158.62	239	0.53	0.32	c102547.graph_c0_seq1	1
Bd_FA_1	c102549.graph_c0	165.61	246	0.51	0.31	c102549.graph_c0_seq1	1
Bd_FA_1	c10255.graph_c0	219.58	300	0	0	c10255.graph_c0_seq2	0
Bd_FA_1	c102553.graph_c0	333.53	414	0	0	c102553.graph_c0_seq1	0
Bd_FA_1	c102555.graph_c0	141.63	222	0.59	0.36	c102555.graph_c0_seq1	1
Bd_FA_1	c102558.graph_c0	126.64	207	0	0	c102558.graph_c0_seq1	0
Bd_FA_1	c10256.graph_c0	256.56	337	0.65	0.4	c10256.graph_c0_seq1	2
Bd_FA_1	c102560.graph_c0	219.58	300	0.76	0.46	c102560.graph_c0_seq1	2
Bd_FA_1	c102562.graph_c0	204.59	285	0	0	c102562.graph_c0_seq1	0
Bd_FA_1	c102563.graph_c0	262.56	343	0	0	c102563.graph_c0_seq1	0
Bd_FA_1	c102565.graph_c0	185.6	266	0.45	0.27	c102565.graph_c0_seq1	1
Bd_FA_1	c10257.graph_c0	280.55	361	0	0	c10257.graph_c0_seq1	0
Bd_FA_1	c102571.graph_c0	374.52	455	0.45	0.27	c102571.graph_c0_seq1	2
Bd_FA_1	c102579.graph_c0	174.61	255	0.96	0.58	c102579.graph_c0_seq1	2
Bd_FA_1	c102581.graph_c0	229.57	310	0.37	0.22	c102581.graph_c0_seq1	1
Bd_FA_1	c102582.graph_c0	203.59	284	0.82	0.5	c102582.graph_c0_seq1	2
Bd_FA_1	c102590.graph_c0	212.58	293	1.18	0.72	c102590.graph_c0_seq1	3
Bd_FA_1	c102593.graph_c0	248.57	329	0	0	c102593.graph_c0_seq1	0
Bd_FA_1	c102597.graph_c0	157.62	238	0	0	c102597.graph_c0_seq1	0
Bd_FA_1	c102599.graph_c0	196.59	277	0.85	0.52	c102599.graph_c0_seq1	2
Bd_FA_1	c1026.graph_c0	228.58	309	0	0	c1026.graph_c0_seq1	0
Bd_FA_1	c10260.graph_c0	138.63	219	1.21	0.73	c10260.graph_c0_seq1	2
Bd_FA_1	c102604.graph_c0	257.56	338	0.65	0.39	c102604.graph_c0_seq1	2
Bd_FA_1	c102607.graph_c0	159.62	240	0	0	c102607.graph_c0_seq1	0
Bd_FA_1	c10261.graph_c0	159.62	240	0	0	c10261.graph_c0_seq1	0
Bd_FA_1	c102614.graph_c0	176.6	257	0.95	0.58	c102614.graph_c0_seq1	2
Bd_FA_1	c102616.graph_c0	390.52	471	0	0	c102616.graph_c0_seq1	0
Bd_FA_1	c10262.graph_c0	198.59	279	0	0	c10262.graph_c0_seq1	0
Bd_FA_1	c102622.graph_c0	337.53	418	0.99	0.6	c102622.graph_c0_seq1	4
Bd_FA_1	c102627.graph_c0	190.6	271	1.32	0.8	c102627.graph_c0_seq1	3
Bd_FA_1	c102628.graph_c0	152.62	233	0	0	c102628.graph_c0_seq1	0
Bd_FA_1	c10263.graph_c0	137.63	218	0	0	c10263.graph_c0_seq1	0
Bd_FA_1	c102630.graph_c0	153.62	234	0	0	c102630.graph_c0_seq1	0
Bd_FA_1	c102640.graph_c0	204.59	285	0.41	0.25	c102640.graph_c0_seq1	1
Bd_FA_1	c102641.graph_c0	186.6	267	0.9	0.55	c102641.graph_c0_seq1	2
Bd_FA_1	c102646.graph_c0	219.58	300	0.76	0.46	c102646.graph_c0_seq1	2
Bd_FA_1	c102647.graph_c0	291.55	372	1.15	0.7	c102647.graph_c0_seq1	4
Bd_FA_1	c102649.graph_c0	126.64	207	0	0	c102649.graph_c0_seq1	0
Bd_FA_1	c102651.graph_c0	281.55	362	0	0	c102651.graph_c0_seq1	0
Bd_FA_1	c102653.graph_c0	483.5	564	0.17	0.1	c102653.graph_c0_seq1	1
Bd_FA_1	c102656.graph_c0	153.62	234	0	0	c102656.graph_c0_seq1	0
Bd_FA_1	c102659.graph_c0	447.5	528	0	0	c102659.graph_c0_seq1	0
Bd_FA_1	c102660.graph_c0	148.62	229	1.13	0.68	c102660.graph_c0_seq1	2
Bd_FA_1	c102666.graph_c0	175.6	256	0	0	c102666.graph_c0_seq1	0
Bd_FA_1	c102667.graph_c0	177.6	258	0	0	c102667.graph_c0_seq1	0
Bd_FA_1	c10267.graph_c0	355.53	436	0	0	c10267.graph_c0_seq1	0
Bd_FA_1	c10268.graph_c0	196.59	277	0.43	0.26	c10268.graph_c0_seq1	1
Bd_FA_1	c102680.graph_c0	197.59	278	0	0	c102680.graph_c0_seq1	0
Bd_FA_1	c102681.graph_c0	208.59	289	0	0	c102681.graph_c0_seq1	0
Bd_FA_1	c102682.graph_c0	239.57	320	1.05	0.64	c102682.graph_c0_seq1	3
Bd_FA_1	c102684.graph_c0	350.53	431	0.48	0.29	c102684.graph_c0_seq1	2
Bd_FA_1	c102685.graph_c0	184.6	265	0	0	c102685.graph_c0_seq1	0
Bd_FA_1	c102686.graph_c0	272.56	353	0	0	c102686.graph_c0_seq1	0
Bd_FA_1	c102689.graph_c0	313.54	394	0.8	0.49	c102689.graph_c0_seq1	3
Bd_FA_1	c102694.graph_c0	158.62	239	0	0	c102694.graph_c0_seq1	0
Bd_FA_1	c102699.graph_c0	279.55	360	0.9	0.55	c102699.graph_c0_seq1	3
Bd_FA_1	c1027.graph_c0	146.62	227	0	0	c1027.graph_c0_seq1	0
Bd_FA_1	c10270.graph_c0	132.64	213	1.27	0.77	c10270.graph_c0_seq1	2
Bd_FA_1	c102705.graph_c0	218.58	299	1.15	0.7	c102705.graph_c0_seq1	3
Bd_FA_1	c102709.graph_c0	213.58	294	1.57	0.95	c102709.graph_c0_seq1	4
Bd_FA_1	c10271.graph_c0	159.62	240	0	0	c10271.graph_c0_seq1	0
Bd_FA_1	c102711.graph_c0	158.62	239	0.53	0.32	c102711.graph_c0_seq1	1
Bd_FA_1	c102716.graph_c0	139.63	220	1.8	1.09	c102716.graph_c0_seq1	3
Bd_FA_1	c102717.graph_c0	453.5	534	0	0	c102717.graph_c0_seq1	0
Bd_FA_1	c102723.graph_c0	263.56	344	0.32	0.19	c102723.graph_c0_seq1	1
Bd_FA_1	c102726.graph_c0	158.62	239	0.53	0.32	c102726.graph_c0_seq1	1
Bd_FA_1	c102728.graph_c0	148.62	229	2.26	1.37	c102728.graph_c0_seq1	4
Bd_FA_1	c102733.graph_c0	136.63	217	0	0	c102733.graph_c0_seq1	0
Bd_FA_1	c102735.graph_c0	325.54	406	0	0	c102735.graph_c0_seq1	0
Bd_FA_1	c102740.graph_c0	191.59	272	0.44	0.27	c102740.graph_c0_seq1	1
Bd_FA_1	c102743.graph_c0	129.64	210	0.65	0.39	c102743.graph_c0_seq1	1
Bd_FA_1	c102747.graph_c0	157.62	238	0	0	c102747.graph_c0_seq1	0
Bd_FA_1	c10275.graph_c0	399.52	480	0.42	0.25	c10275.graph_c0_seq1	2
Bd_FA_1	c102750.graph_c0	175.6	256	0.96	0.58	c102750.graph_c0_seq1	2
Bd_FA_1	c102753.graph_c0	274.55	355	1.22	0.74	c102753.graph_c0_seq1	4
Bd_FA_1	c102756.graph_c0	151.62	232	0.55	0.34	c102756.graph_c0_seq1	1
Bd_FA_1	c102757.graph_c0	123.64	204	0.68	0.41	c102757.graph_c0_seq1	1
Bd_FA_1	c102758.graph_c0	225.58	306	0	0	c102758.graph_c0_seq1	0
Bd_FA_1	c102765.graph_c0	242.57	323	0.35	0.21	c102765.graph_c0_seq1	1
Bd_FA_1	c102768.graph_c0	193.59	274	0.43	0.26	c102768.graph_c0_seq1	1
Bd_FA_1	c102769.graph_c0	133.63	214	0	0	c102769.graph_c0_seq1	0
Bd_FA_1	c102771.graph_c0	192.59	273	0	0	c102771.graph_c0_seq1	0
Bd_FA_1	c102772.graph_c0	171.61	252	0.49	0.3	c102772.graph_c0_seq1	1
Bd_FA_1	c102776.graph_c0	225.58	306	0	0	c102776.graph_c0_seq1	0
Bd_FA_1	c10278.graph_c0	313.54	394	1.34	0.81	c10278.graph_c0_seq1	5
Bd_FA_1	c102781.graph_c0	179.6	260	0	0	c102781.graph_c0_seq1	0
Bd_FA_1	c102782.graph_c0	200.59	281	0.84	0.51	c102782.graph_c0_seq1	2
Bd_FA_1	c102784.graph_c0	399.52	480	0.42	0.25	c102784.graph_c0_seq1	2
Bd_FA_1	c102788.graph_c0	129.64	210	0	0	c102788.graph_c0_seq1	0
Bd_FA_1	c10279.graph_c0	237.57	318	0.35	0.21	c10279.graph_c0_seq1	1
Bd_FA_1	c102797.graph_c0	354.53	435	0	0	c102797.graph_c0_seq1	0
Bd_FA_1	c102799.graph_c0	169.61	250	1.48	0.9	c102799.graph_c0_seq1	3
Bd_FA_1	c1028.graph_c0	312.54	393	0	0	c1028.graph_c0_seq1	0
Bd_FA_1	c102807.graph_c0	393.52	474	0.64	0.39	c102807.graph_c0_seq1	3
Bd_FA_1	c102809.graph_c0	139.63	220	0	0	c102809.graph_c0_seq1	0
Bd_FA_1	c10281.graph_c0	191.59	272	1.31	0.8	c10281.graph_c0_seq1	3
Bd_FA_1	c102816.graph_c0	479.5	560	0.52	0.32	c102816.graph_c0_seq1	3
Bd_FA_1	c102817.graph_c0	162.61	243	0	0	c102817.graph_c0_seq1	0
Bd_FA_1	c102822.graph_c0	274.55	355	0.92	0.56	c102822.graph_c0_seq1	3
Bd_FA_1	c102825.graph_c0	192.59	273	0	0	c102825.graph_c0_seq1	0
Bd_FA_1	c102829.graph_c0	399.52	480	0.63	0.38	c102829.graph_c0_seq1	3
Bd_FA_1	c10283.graph_c0	129.64	210	0.65	0.39	c10283.graph_c0_seq1	1
Bd_FA_1	c102835.graph_c0	247.57	328	0.68	0.41	c102835.graph_c0_seq1	2
Bd_FA_1	c10284.graph_c0	143.63	224	2.34	1.42	c10284.graph_c0_seq1	4
Bd_FA_1	c102840.graph_c0	606.48	687	0	0	c102840.graph_c0_seq1	0
Bd_FA_1	c10285.graph_c0	182.6	263	0	0	c10285.graph_c0_seq2	0
Bd_FA_1	c10286.graph_c0	537.49	618	1.25	0.76	c10286.graph_c0_seq1	8
Bd_FA_1	c102860.graph_c0	127.64	208	0	0	c102860.graph_c0_seq1	0
Bd_FA_1	c102866.graph_c0	177.6	258	0.95	0.57	c102866.graph_c0_seq1	2
Bd_FA_1	c10287.graph_c0	339.53	420	0	0	c10287.graph_c0_seq1	0
Bd_FA_1	c102871.graph_c0	219.58	300	0.38	0.23	c102871.graph_c0_seq1	1
Bd_FA_1	c102875.graph_c0	128.64	209	0	0	c102875.graph_c0_seq1	0
Bd_FA_1	c102876.graph_c0	202.59	283	0	0	c102876.graph_c0_seq1	0
Bd_FA_1	c10288.graph_c0	296.55	377	0	0	c10288.graph_c0_seq1	0
Bd_FA_1	c102881.graph_c0	406.51	487	1.24	0.75	c102881.graph_c0_seq1	6
Bd_FA_1	c102887.graph_c0	231.57	312	0	0	c102887.graph_c0_seq1	0
Bd_FA_1	c102892.graph_c0	393.52	474	0	0	c102892.graph_c0_seq1	0
Bd_FA_1	c102897.graph_c0	195.59	276	0.43	0.26	c102897.graph_c0_seq1	1
Bd_FA_1	c1029.graph_c0	242.57	323	0.35	0.21	c1029.graph_c0_seq1	1
Bd_FA_1	c10290.graph_c0	415.51	496	0.4	0.24	c10290.graph_c0_seq1	2
Bd_FA_1	c102901.graph_c0	168.61	249	0	0	c102901.graph_c0_seq1	0
Bd_FA_1	c102902.graph_c0	153.62	234	0	0	c102902.graph_c0_seq1	0
Bd_FA_1	c102913.graph_c0	213.58	294	0.79	0.48	c102913.graph_c0_seq1	2
Bd_FA_1	c102919.graph_c0	223.58	304	1.13	0.68	c102919.graph_c0_seq1	3
Bd_FA_1	c10292.graph_c0	495.5	576	0.85	0.51	c10292.graph_c0_seq1	5
Bd_FA_1	c102922.graph_c0	128.64	209	1.31	0.79	c102922.graph_c0_seq1	2
Bd_FA_1	c102929.graph_c0	142.63	223	0	0	c102929.graph_c0_seq1	0
Bd_FA_1	c102935.graph_c0	317.54	398	1.06	0.64	c102935.graph_c0_seq1	4
Bd_FA_1	c102938.graph_c0	235.57	316	0.71	0.43	c102938.graph_c0_seq1	2
Bd_FA_1	c102939.graph_c0	128.64	209	0	0	c102939.graph_c0_seq1	0
Bd_FA_1	c102940.graph_c0	125.64	206	0	0	c102940.graph_c0_seq1	0
Bd_FA_1	c102942.graph_c0	172.61	253	0	0	c102942.graph_c0_seq1	0
Bd_FA_1	c102944.graph_c0	383.52	464	0	0	c102944.graph_c0_seq1	0
Bd_FA_1	c102945.graph_c0	299.55	380	1.4	0.85	c102945.graph_c0_seq1	5
Bd_FA_1	c102948.graph_c0	307.54	388	0.27	0.17	c102948.graph_c0_seq1	1
Bd_FA_1	c102951.graph_c0	164.61	245	0.51	0.31	c102951.graph_c0_seq1	1
Bd_FA_1	c102952.graph_c0	171.61	252	0	0	c102952.graph_c0_seq1	0
Bd_FA_1	c102954.graph_c0	161.61	242	0	0	c102954.graph_c0_seq1	0
Bd_FA_1	c102957.graph_c0	158.62	239	0.53	0.32	c102957.graph_c0_seq1	1
Bd_FA_1	c102959.graph_c0	125.64	206	0.67	0.41	c102959.graph_c0_seq1	1
Bd_FA_1	c10296.graph_c0	254.56	335	0.66	0.4	c10296.graph_c0_seq1	2
Bd_FA_1	c102965.graph_c0	203.59	284	0	0	c102965.graph_c0_seq1	0
Bd_FA_1	c102968.graph_c0	380.52	461	0.44	0.27	c102968.graph_c0_seq1	2
Bd_FA_1	c10297.graph_c0	187.6	268	0	0	c10297.graph_c0_seq1	0
Bd_FA_1	c102976.graph_c0	133.63	214	0	0	c102976.graph_c0_seq1	0
Bd_FA_1	c10298.graph_c0	520.49	601	0	0	c10298.graph_c0_seq1	0
Bd_FA_1	c102985.graph_c0	123.64	204	1.36	0.82	c102985.graph_c0_seq1	2
Bd_FA_1	c102988.graph_c0	135.63	216	0	0	c102988.graph_c0_seq1	0
Bd_FA_1	c102995.graph_c0	219.58	300	0.38	0.23	c102995.graph_c0_seq1	1
Bd_FA_1	c102998.graph_c0	236.57	317	0	0	c102998.graph_c0_seq1	0
Bd_FA_1	c103.graph_c0	529.49	610	0	0	c103.graph_c0_seq3	0
Bd_FA_1	c1030.graph_c0	155.62	236	0	0	c1030.graph_c0_seq1	0
Bd_FA_1	c10300.graph_c0	204.59	285	0	0	c10300.graph_c0_seq1	0
Bd_FA_1	c103004.graph_c0	292.55	373	0.57	0.35	c103004.graph_c0_seq1	2
Bd_FA_1	c103008.graph_c0	266.56	347	0	0	c103008.graph_c0_seq1	0
Bd_FA_1	c103010.graph_c0	187.6	268	1.34	0.81	c103010.graph_c0_seq1	3
Bd_FA_1	c103012.graph_c0	288.55	369	0.87	0.53	c103012.graph_c0_seq1	3
Bd_FA_1	c103016.graph_c0	517.49	598	0.65	0.39	c103016.graph_c0_seq1	4
Bd_FA_1	c103025.graph_c0	362.53	443	0	0	c103025.graph_c0_seq1	0
Bd_FA_1	c103027.graph_c0	267.56	348	0.31	0.19	c103027.graph_c0_seq1	1
Bd_FA_1	c10303.graph_c0	265.56	346	0.95	0.57	c10303.graph_c0_seq1	3
Bd_FA_1	c103032.graph_c0	201.59	282	0	0	c103032.graph_c0_seq1	0
Bd_FA_1	c103036.graph_c0	219.58	300	0.38	0.23	c103036.graph_c0_seq1	1
Bd_FA_1	c103038.graph_c0	123.64	204	0	0	c103038.graph_c0_seq1	0
Bd_FA_1	c103040.graph_c0	249.57	330	0	0	c103040.graph_c0_seq1	0
Bd_FA_1	c103041.graph_c0	173.61	254	0	0	c103041.graph_c0_seq1	0
Bd_FA_1	c103044.graph_c0	238.57	319	0.7	0.43	c103044.graph_c0_seq1	2
Bd_FA_1	c103045.graph_c0	179.6	260	0	0	c103045.graph_c0_seq1	0
Bd_FA_1	c103050.graph_c0	218.58	299	0	0	c103050.graph_c0_seq1	0
Bd_FA_1	c103053.graph_c0	187.6	268	0.45	0.27	c103053.graph_c0_seq1	1
Bd_FA_1	c103054.graph_c0	208.59	289	0	0	c103054.graph_c0_seq1	0
Bd_FA_1	c103059.graph_c0	131.64	212	0	0	c103059.graph_c0_seq1	0
Bd_FA_1	c103072.graph_c0	232.57	313	0	0	c103072.graph_c0_seq1	0
Bd_FA_1	c103080.graph_c0	192.59	273	0.44	0.26	c103080.graph_c0_seq1	1
Bd_FA_1	c103083.graph_c0	242.57	323	0	0	c103083.graph_c0_seq1	0
Bd_FA_1	c10309.graph_c0	264.56	345	0	0	c10309.graph_c0_seq1	0
Bd_FA_1	c103093.graph_c0	122.64	203	0	0	c103093.graph_c0_seq1	0
Bd_FA_1	c103106.graph_c0	133.63	214	0	0	c103106.graph_c0_seq1	0
Bd_FA_1	c103112.graph_c0	203.59	284	0.41	0.25	c103112.graph_c0_seq1	1
Bd_FA_1	c103117.graph_c0	131.64	212	0	0	c103117.graph_c0_seq1	0
Bd_FA_1	c10312.graph_c0	169.61	250	0.99	0.6	c10312.graph_c0_seq1	2
Bd_FA_1	c103124.graph_c0	126.64	207	0.66	0.4	c103124.graph_c0_seq1	1
Bd_FA_1	c10313.graph_c0	527.49	608	0.95	0.58	c10313.graph_c0_seq1	6
Bd_FA_1	c103132.graph_c0	166.61	247	0.5	0.31	c103132.graph_c0_seq1	1
Bd_FA_1	c103136.graph_c0	153.62	234	1.09	0.66	c103136.graph_c0_seq1	2
Bd_FA_1	c103141.graph_c0	405.51	486	0	0	c103141.graph_c0_seq1	0
Bd_FA_1	c10315.graph_c0	228.58	309	0.37	0.22	c10315.graph_c0_seq1	1
Bd_FA_1	c103159.graph_c0	126.64	207	1.33	0.8	c103159.graph_c0_seq1	2
Bd_FA_1	c103160.graph_c0	143.63	224	0.58	0.35	c103160.graph_c0_seq1	1
Bd_FA_1	c103166.graph_c0	135.63	216	0	0	c103166.graph_c0_seq1	0
Bd_FA_1	c103176.graph_c0	126.64	207	0.66	0.4	c103176.graph_c0_seq1	1
Bd_FA_1	c103183.graph_c0	156.62	237	1.07	0.65	c103183.graph_c0_seq1	2
Bd_FA_1	c103197.graph_c0	180.6	261	0	0	c103197.graph_c0_seq1	0
Bd_FA_1	c10320.graph_c0	176.6	257	0	0	c10320.graph_c0_seq1	0
Bd_FA_1	c103205.graph_c0	398.52	479	0	0	c103205.graph_c0_seq1	0
Bd_FA_1	c103207.graph_c0	258.56	339	0.32	0.2	c103207.graph_c0_seq1	1
Bd_FA_1	c103209.graph_c0	127.64	208	0	0	c103209.graph_c0_seq1	0
Bd_FA_1	c10321.graph_c0	264.56	345	0	0	c10321.graph_c0_seq1	0
Bd_FA_1	c103218.graph_c0	155.62	236	0	0	c103218.graph_c0_seq1	0
Bd_FA_1	c10322.graph_c0	183.6	264	0	0	c10322.graph_c0_seq1	0
Bd_FA_1	c103226.graph_c0	339.53	420	1.23	0.75	c103226.graph_c0_seq1	5
Bd_FA_1	c103227.graph_c0	163.61	244	0	0	c103227.graph_c0_seq1	0
Bd_FA_1	c103231.graph_c0	154.62	235	0	0	c103231.graph_c0_seq1	0
Bd_FA_1	c103237.graph_c0	148.62	229	1.13	0.68	c103237.graph_c0_seq1	2
Bd_FA_1	c103244.graph_c0	127.64	208	0	0	c103244.graph_c0_seq1	0
Bd_FA_1	c103248.graph_c0	126.64	207	0	0	c103248.graph_c0_seq1	0
Bd_FA_1	c103253.graph_c0	224.58	305	0.75	0.45	c103253.graph_c0_seq1	2
Bd_FA_1	c103266.graph_c0	129.64	210	1.94	1.18	c103266.graph_c0_seq1	3
Bd_FA_1	c103270.graph_c0	185.6	266	0	0	c103270.graph_c0_seq1	0
Bd_FA_1	c103272.graph_c0	120.65	201	1.39	0.84	c103272.graph_c0_seq1	2
Bd_FA_1	c103277.graph_c0	135.63	216	2.48	1.5	c103277.graph_c0_seq1	4
Bd_FA_1	c103278.graph_c0	319.54	400	0.26	0.16	c103278.graph_c0_seq1	1
Bd_FA_1	c10328.graph_c0	208.59	289	0	0	c10328.graph_c0_seq1	0
Bd_FA_1	c103292.graph_c0	621.48	702	0	0	c103292.graph_c0_seq1	0
Bd_FA_1	c103295.graph_c0	141.63	222	1.19	0.72	c103295.graph_c0_seq1	2
Bd_FA_1	c103298.graph_c0	356.53	437	0.24	0.14	c103298.graph_c0_seq1	1
Bd_FA_1	c103299.graph_c0	181.6	262	0	0	c103299.graph_c0_seq1	0
Bd_FA_1	c1033.graph_c0	227.58	308	0.37	0.22	c1033.graph_c0_seq1	1
Bd_FA_1	c103300.graph_c0	130.64	211	0.64	0.39	c103300.graph_c0_seq1	1
Bd_FA_1	c103305.graph_c0	147.62	228	0	0	c103305.graph_c0_seq1	0
Bd_FA_1	c103308.graph_c0	224.58	305	0	0	c103308.graph_c0_seq1	0
Bd_FA_1	c10331.graph_c0	423.51	504	0.4	0.24	c10331.graph_c0_seq1	2
Bd_FA_1	c103310.graph_c0	178.6	259	1.41	0.85	c103310.graph_c0_seq1	3
Bd_FA_1	c103316.graph_c0	236.57	317	0	0	c103316.graph_c0_seq1	0
Bd_FA_1	c10332.graph_c0	292.55	373	0.57	0.35	c10332.graph_c0_seq1	2
Bd_FA_1	c103320.graph_c0	389.52	470	0.43	0.26	c103320.graph_c0_seq1	2
Bd_FA_1	c103321.graph_c0	132.64	213	0	0	c103321.graph_c0_seq1	0
Bd_FA_1	c103325.graph_c0	134.63	215	1.25	0.76	c103325.graph_c0_seq1	2
Bd_FA_1	c103331.graph_c0	142.63	223	0	0	c103331.graph_c0_seq1	0
Bd_FA_1	c103338.graph_c0	325.54	406	0	0	c103338.graph_c0_seq1	0
Bd_FA_1	c103339.graph_c0	277.55	358	0	0	c103339.graph_c0_seq1	0
Bd_FA_1	c10335.graph_c0	127.64	208	1.32	0.8	c10335.graph_c0_seq1	2
Bd_FA_1	c103360.graph_c0	173.61	254	0.48	0.29	c103360.graph_c0_seq1	1
Bd_FA_1	c103362.graph_c0	498.5	579	0.34	0.2	c103362.graph_c0_seq1	2
Bd_FA_1	c103364.graph_c0	422.51	503	0	0	c103364.graph_c0_seq1	0
Bd_FA_1	c103373.graph_c0	260.56	341	0.32	0.2	c103373.graph_c0_seq1	1
Bd_FA_1	c103377.graph_c0	246.57	327	0.68	0.41	c103377.graph_c0_seq1	2
Bd_FA_1	c103379.graph_c0	265.56	346	0.63	0.38	c103379.graph_c0_seq1	2
Bd_FA_1	c10338.graph_c0	190.6	271	0	0	c10338.graph_c0_seq1	0
Bd_FA_1	c103381.graph_c0	286.55	367	0.88	0.53	c103381.graph_c0_seq1	3
Bd_FA_1	c103387.graph_c0	270.56	351	0	0	c103387.graph_c0_seq1	0
Bd_FA_1	c103396.graph_c0	257.56	338	0	0	c103396.graph_c0_seq1	0
Bd_FA_1	c1034.graph_c0	388.52	469	0	0	c1034.graph_c0_seq1	0
Bd_FA_1	c10340.graph_c0	431.51	512	0.58	0.35	c10340.graph_c0_seq1	3
Bd_FA_1	c103407.graph_c0	168.61	249	0.5	0.3	c103407.graph_c0_seq1	1
Bd_FA_1	c103416.graph_c0	148.62	229	0.57	0.34	c103416.graph_c0_seq1	1
Bd_FA_1	c103425.graph_c0	260.56	341	0.64	0.39	c103425.graph_c0_seq1	2
Bd_FA_1	c103426.graph_c0	390.52	471	1.29	0.78	c103426.graph_c0_seq1	6
Bd_FA_1	c103427.graph_c0	249.57	330	0	0	c103427.graph_c0_seq1	0
Bd_FA_1	c10343.graph_c0	265.56	346	0.32	0.19	c10343.graph_c0_seq1	1
Bd_FA_1	c103434.graph_c0	155.62	236	0	0	c103434.graph_c0_seq1	0
Bd_FA_1	c103436.graph_c0	228.58	309	0.73	0.44	c103436.graph_c0_seq1	2
Bd_FA_1	c103437.graph_c0	151.62	232	0	0	c103437.graph_c0_seq1	0
Bd_FA_1	c103439.graph_c0	173.61	254	0.97	0.59	c103439.graph_c0_seq1	2
Bd_FA_1	c103442.graph_c0	161.61	242	0.52	0.31	c103442.graph_c0_seq1	1
Bd_FA_1	c103444.graph_c0	331.53	412	0.76	0.46	c103444.graph_c0_seq1	3
Bd_FA_1	c103448.graph_c0	153.62	234	1.09	0.66	c103448.graph_c0_seq1	2
Bd_FA_1	c10345.graph_c0	205.59	286	0.41	0.25	c10345.graph_c0_seq1	1
Bd_FA_1	c103457.graph_c0	123.64	204	1.36	0.82	c103457.graph_c0_seq1	2
Bd_FA_1	c10346.graph_c0	288.55	369	0	0	c10346.graph_c0_seq1	0
Bd_FA_1	c103461.graph_c0	148.62	229	0.57	0.34	c103461.graph_c0_seq1	1
Bd_FA_1	c103463.graph_c0	259.56	340	0.65	0.39	c103463.graph_c0_seq1	2
Bd_FA_1	c103464.graph_c0	177.6	258	0.95	0.57	c103464.graph_c0_seq1	2
Bd_FA_1	c103469.graph_c0	315.54	396	0.8	0.48	c103469.graph_c0_seq1	3
Bd_FA_1	c10347.graph_c0	354.53	435	0.71	0.43	c10347.graph_c0_seq1	3
Bd_FA_1	c103471.graph_c0	122.64	203	0	0	c103471.graph_c0_seq1	0
Bd_FA_1	c103476.graph_c0	200.59	281	0	0	c103476.graph_c0_seq1	0
Bd_FA_1	c103477.graph_c0	181.6	262	0.92	0.56	c103477.graph_c0_seq1	2
Bd_FA_1	c103478.graph_c0	331.53	412	0	0	c103478.graph_c0_seq1	0
Bd_FA_1	c103479.graph_c0	131.64	212	1.28	0.77	c103479.graph_c0_seq1	2
Bd_FA_1	c103482.graph_c0	290.55	371	0	0	c103482.graph_c0_seq1	0
Bd_FA_1	c103488.graph_c0	189.6	270	0	0	c103488.graph_c0_seq1	0
Bd_FA_1	c10349.graph_c0	720.47	801	0	0	c10349.graph_c0_seq1	0
Bd_FA_1	c103496.graph_c0	473.5	554	0.35	0.21	c103496.graph_c0_seq1	2
Bd_FA_1	c1035.graph_c0	212.58	293	0	0	c1035.graph_c0_seq1	0
Bd_FA_1	c10350.graph_c0	174.61	255	0	0	c10350.graph_c0_seq1	0
Bd_FA_1	c103505.graph_c0	152.62	233	0.55	0.33	c103505.graph_c0_seq1	1
Bd_FA_1	c103508.graph_c0	146.62	227	0.57	0.35	c103508.graph_c0_seq1	1
Bd_FA_1	c103513.graph_c0	184.6	265	0	0	c103513.graph_c0_seq1	0
Bd_FA_1	c103514.graph_c0	149.62	230	0.56	0.34	c103514.graph_c0_seq1	1
Bd_FA_1	c103515.graph_c0	227.58	308	0.74	0.45	c103515.graph_c0_seq1	2
Bd_FA_1	c103519.graph_c0	218.58	299	1.92	1.16	c103519.graph_c0_seq1	5
Bd_FA_1	c103520.graph_c0	153.62	234	1.09	0.66	c103520.graph_c0_seq1	2
Bd_FA_1	c10353.graph_c0	221.58	302	0.76	0.46	c10353.graph_c0_seq1	2
Bd_FA_1	c103533.graph_c0	177.6	258	0.95	0.57	c103533.graph_c0_seq1	2
Bd_FA_1	c103536.graph_c0	244.57	325	1.37	0.83	c103536.graph_c0_seq1	4
Bd_FA_1	c103539.graph_c0	214.58	295	0.39	0.24	c103539.graph_c0_seq1	1
Bd_FA_1	c103542.graph_c0	324.54	405	0	0	c103542.graph_c0_seq1	0
Bd_FA_1	c103546.graph_c0	138.63	219	1.21	0.73	c103546.graph_c0_seq1	2
Bd_FA_1	c10355.graph_c0	354.53	435	0.71	0.43	c10355.graph_c0_seq1	3
Bd_FA_1	c103550.graph_c0	142.63	223	1.18	0.71	c103550.graph_c0_seq1	2
Bd_FA_1	c103551.graph_c0	186.6	267	1.35	0.82	c103551.graph_c0_seq1	3
Bd_FA_1	c103553.graph_c0	193.59	274	0	0	c103553.graph_c0_seq1	0
Bd_FA_1	c103557.graph_c0	149.62	230	0.56	0.34	c103557.graph_c0_seq1	1
Bd_FA_1	c103558.graph_c0	228.58	309	1.1	0.67	c103558.graph_c0_seq1	3
Bd_FA_1	c103562.graph_c0	197.59	278	0	0	c103562.graph_c0_seq1	0
Bd_FA_1	c103563.graph_c0	190.6	271	0.44	0.27	c103563.graph_c0_seq1	1
Bd_FA_1	c103564.graph_c0	146.62	227	0	0	c103564.graph_c0_seq1	0
Bd_FA_1	c103566.graph_c0	154.62	235	1.09	0.66	c103566.graph_c0_seq1	2
Bd_FA_1	c103568.graph_c0	179.6	260	0	0	c103568.graph_c0_seq1	0
Bd_FA_1	c103571.graph_c0	237.57	318	1.41	0.86	c103571.graph_c0_seq1	4
Bd_FA_1	c103574.graph_c0	313.54	394	0.27	0.16	c103574.graph_c0_seq1	1
Bd_FA_1	c103577.graph_c0	281.55	362	0	0	c103577.graph_c0_seq1	0
Bd_FA_1	c103581.graph_c0	130.64	211	0	0	c103581.graph_c0_seq1	0
Bd_FA_1	c103585.graph_c0	333.53	414	1.01	0.61	c103585.graph_c0_seq1	4
Bd_FA_1	c103593.graph_c0	173.61	254	0.48	0.29	c103593.graph_c0_seq1	1
Bd_FA_1	c103594.graph_c0	186.6	267	1.35	0.82	c103594.graph_c0_seq1	3
Bd_FA_1	c103595.graph_c0	129.64	210	0	0	c103595.graph_c0_seq1	0
Bd_FA_1	c1036.graph_c0	247.57	328	2.37	1.44	c1036.graph_c0_seq1	7
Bd_FA_1	c103608.graph_c0	151.62	232	0.55	0.34	c103608.graph_c0_seq1	1
Bd_FA_1	c10361.graph_c0	468.5	549	1.25	0.76	c10361.graph_c0_seq1	7
Bd_FA_1	c103614.graph_c0	131.64	212	0	0	c103614.graph_c0_seq1	0
Bd_FA_1	c103615.graph_c0	167.61	248	0.5	0.3	c103615.graph_c0_seq1	1
Bd_FA_1	c103620.graph_c0	201.59	282	0	0	c103620.graph_c0_seq1	0
Bd_FA_1	c103622.graph_c0	128.64	209	0	0	c103622.graph_c0_seq1	0
Bd_FA_1	c103629.graph_c0	361.53	442	1.85	1.12	c103629.graph_c0_seq1	8
Bd_FA_1	c103634.graph_c0	307.54	388	0	0	c103634.graph_c0_seq1	0
Bd_FA_1	c103638.graph_c0	121.65	202	2.76	1.67	c103638.graph_c0_seq1	4
Bd_FA_1	c10364.graph_c0	591.48	672	0	0	c10364.graph_c0_seq1	0
Bd_FA_1	c103641.graph_c0	138.63	219	1.82	1.1	c103641.graph_c0_seq1	3
Bd_FA_1	c103652.graph_c0	174.61	255	0	0	c103652.graph_c0_seq1	0
Bd_FA_1	c10366.graph_c0	169.61	250	0.49	0.3	c10366.graph_c0_seq1	1
Bd_FA_1	c103662.graph_c0	271.56	352	0.62	0.37	c103662.graph_c0_seq1	2
Bd_FA_1	c103663.graph_c0	168.61	249	0	0	c103663.graph_c0_seq1	0
Bd_FA_1	c103674.graph_c0	170.61	251	0	0	c103674.graph_c0_seq1	0
Bd_FA_1	c103676.graph_c0	264.56	345	0	0	c103676.graph_c0_seq1	0
Bd_FA_1	c103677.graph_c0	235.57	316	1.42	0.86	c103677.graph_c0_seq1	4
Bd_FA_1	c10368.graph_c0	555.49	636	0.9	0.55	c10368.graph_c0_seq1	6
Bd_FA_1	c103692.graph_c0	191.59	272	0	0	c103692.graph_c0_seq1	0
Bd_FA_1	c103696.graph_c0	164.61	245	0	0	c103696.graph_c0_seq1	0
Bd_FA_1	c1037.graph_c0	388.52	469	0	0	c1037.graph_c0_seq1	0
Bd_FA_1	c103702.graph_c0	311.54	392	0.54	0.33	c103702.graph_c0_seq1	2
Bd_FA_1	c103703.graph_c0	388.52	469	0	0	c103703.graph_c0_seq1	0
Bd_FA_1	c103707.graph_c0	130.64	211	0	0	c103707.graph_c0_seq1	0
Bd_FA_1	c103711.graph_c0	121.65	202	0.69	0.42	c103711.graph_c0_seq1	1
Bd_FA_1	c103712.graph_c0	132.64	213	0	0	c103712.graph_c0_seq1	0
Bd_FA_1	c103720.graph_c0	330.53	411	0	0	c103720.graph_c0_seq1	0
Bd_FA_1	c103727.graph_c0	328.54	409	0	0	c103727.graph_c0_seq1	0
Bd_FA_1	c103729.graph_c0	237.57	318	1.06	0.64	c103729.graph_c0_seq1	3
Bd_FA_1	c103735.graph_c0	377.52	458	0	0	c103735.graph_c0_seq1	0
Bd_FA_1	c103738.graph_c0	143.63	224	0	0	c103738.graph_c0_seq1	0
Bd_FA_1	c103741.graph_c0	405.51	486	0.41	0.25	c103741.graph_c0_seq1	2
Bd_FA_1	c103743.graph_c0	140.63	221	0	0	c103743.graph_c0_seq1	0
Bd_FA_1	c103746.graph_c0	250.56	331	0.33	0.2	c103746.graph_c0_seq1	1
Bd_FA_1	c10375.graph_c0	212.58	293	0	0	c10375.graph_c0_seq1	0
Bd_FA_1	c103759.graph_c0	196.59	277	0.85	0.52	c103759.graph_c0_seq1	2
Bd_FA_1	c103762.graph_c0	233.57	314	0.72	0.44	c103762.graph_c0_seq1	2
Bd_FA_1	c103765.graph_c0	190.6	271	0.88	0.53	c103765.graph_c0_seq1	2
Bd_FA_1	c103766.graph_c0	193.59	274	0.87	0.53	c103766.graph_c0_seq1	2
Bd_FA_1	c103767.graph_c0	214.58	295	0	0	c103767.graph_c0_seq1	0
Bd_FA_1	c10377.graph_c0	201.59	282	0	0	c10377.graph_c0_seq1	0
Bd_FA_1	c103783.graph_c0	165.61	246	0	0	c103783.graph_c0_seq1	0
Bd_FA_1	c103785.graph_c0	140.63	221	1.19	0.72	c103785.graph_c0_seq1	2
Bd_FA_1	c103793.graph_c0	160.61	241	0	0	c103793.graph_c0_seq1	0
Bd_FA_1	c103797.graph_c0	132.64	213	0	0	c103797.graph_c0_seq1	0
Bd_FA_1	c10380.graph_c0	231.57	312	0	0	c10380.graph_c0_seq1	0
Bd_FA_1	c103802.graph_c0	145.63	226	0.58	0.35	c103802.graph_c0_seq1	1
Bd_FA_1	c103806.graph_c0	131.64	212	0.64	0.39	c103806.graph_c0_seq1	1
Bd_FA_1	c103809.graph_c0	422.51	503	0.2	0.12	c103809.graph_c0_seq1	1
Bd_FA_1	c10381.graph_c0	301.54	382	0.28	0.17	c10381.graph_c0_seq1	1
Bd_FA_1	c103814.graph_c0	125.64	206	1.34	0.81	c103814.graph_c0_seq1	2
Bd_FA_1	c103816.graph_c0	318.54	399	0	0	c103816.graph_c0_seq1	0
Bd_FA_1	c103818.graph_c0	121.65	202	0	0	c103818.graph_c0_seq1	0
Bd_FA_1	c103821.graph_c0	124.64	205	0	0	c103821.graph_c0_seq1	0
Bd_FA_1	c103831.graph_c0	174.61	255	0.48	0.29	c103831.graph_c0_seq1	1
Bd_FA_1	c103838.graph_c0	148.62	229	0	0	c103838.graph_c0_seq1	0
Bd_FA_1	c103839.graph_c0	205.59	286	0.82	0.49	c103839.graph_c0_seq1	2
Bd_FA_1	c10384.graph_c0	573.48	654	0	0	c10384.graph_c0_seq1	0
Bd_FA_1	c10385.graph_c0	413.51	494	0	0	c10385.graph_c0_seq1	0
Bd_FA_1	c103863.graph_c0	171.61	252	0	0	c103863.graph_c0_seq1	0
Bd_FA_1	c103864.graph_c0	126.64	207	1.33	0.8	c103864.graph_c0_seq1	2
Bd_FA_1	c103865.graph_c0	618.48	699	0	0	c103865.graph_c0_seq1	0
Bd_FA_1	c103866.graph_c0	158.62	239	0	0	c103866.graph_c0_seq1	0
Bd_FA_1	c103867.graph_c0	157.62	238	0	0	c103867.graph_c0_seq1	0
Bd_FA_1	c103882.graph_c0	143.63	224	1.75	1.06	c103882.graph_c0_seq1	3
Bd_FA_1	c103888.graph_c0	361.53	442	1.16	0.7	c103888.graph_c0_seq1	5
Bd_FA_1	c103890.graph_c0	155.62	236	0.54	0.33	c103890.graph_c0_seq1	1
Bd_FA_1	c103892.graph_c0	220.58	301	0.76	0.46	c103892.graph_c0_seq1	2
Bd_FA_1	c103895.graph_c0	172.61	253	0	0	c103895.graph_c0_seq1	0
Bd_FA_1	c10390.graph_c0	276.55	357	0	0	c10390.graph_c0_seq1	0
Bd_FA_1	c103900.graph_c0	474.5	555	0.35	0.21	c103900.graph_c0_seq1	2
Bd_FA_1	c103905.graph_c0	134.63	215	0	0	c103905.graph_c0_seq1	0
Bd_FA_1	c103907.graph_c0	206.59	287	0.41	0.25	c103907.graph_c0_seq1	1
Bd_FA_1	c103909.graph_c0	265.56	346	0.95	0.57	c103909.graph_c0_seq1	3
Bd_FA_1	c10391.graph_c0	148.62	229	0	0	c10391.graph_c0_seq1	0
Bd_FA_1	c103914.graph_c0	185.6	266	1.36	0.82	c103914.graph_c0_seq1	3
Bd_FA_1	c103917.graph_c0	411.51	492	0.61	0.37	c103917.graph_c0_seq1	3
Bd_FA_1	c10392.graph_c0	255.56	336	0	0	c10392.graph_c0_seq1	0
Bd_FA_1	c103926.graph_c0	120.65	201	1.39	0.84	c103926.graph_c0_seq1	2
Bd_FA_1	c10393.graph_c0	215.58	296	0	0	c10393.graph_c0_seq1	0
Bd_FA_1	c103930.graph_c0	129.64	210	0	0	c103930.graph_c0_seq1	0
Bd_FA_1	c103932.graph_c0	168.61	249	0	0	c103932.graph_c0_seq1	0
Bd_FA_1	c103934.graph_c0	394.52	475	0.21	0.13	c103934.graph_c0_seq1	1
Bd_FA_1	c103937.graph_c0	164.61	245	0.51	0.31	c103937.graph_c0_seq1	1
Bd_FA_1	c103941.graph_c0	360.53	441	0	0	c103941.graph_c0_seq1	0
Bd_FA_1	c103948.graph_c0	182.6	263	0.46	0.28	c103948.graph_c0_seq1	1
Bd_FA_1	c103949.graph_c0	178.6	259	0.47	0.28	c103949.graph_c0_seq1	1
Bd_FA_1	c10395.graph_c0	127.64	208	0	0	c10395.graph_c0_seq1	0
Bd_FA_1	c103950.graph_c0	146.62	227	0	0	c103950.graph_c0_seq1	0
Bd_FA_1	c103952.graph_c0	136.63	217	0	0	c103952.graph_c0_seq1	0
Bd_FA_1	c103953.graph_c0	461.5	542	0	0	c103953.graph_c0_seq1	0
Bd_FA_1	c103955.graph_c0	193.59	274	0	0	c103955.graph_c0_seq1	0
Bd_FA_1	c103970.graph_c0	181.6	262	0.46	0.28	c103970.graph_c0_seq1	1
Bd_FA_1	c103974.graph_c0	254.56	335	0	0	c103974.graph_c0_seq1	0
Bd_FA_1	c103983.graph_c0	122.64	203	0.69	0.42	c103983.graph_c0_seq1	1
Bd_FA_1	c103986.graph_c0	255.56	336	0	0	c103986.graph_c0_seq1	0
Bd_FA_1	c103987.graph_c0	251.56	332	0.33	0.2	c103987.graph_c0_seq1	1
Bd_FA_1	c10399.graph_c0	339.53	420	0.49	0.3	c10399.graph_c0_seq1	2
Bd_FA_1	c103991.graph_c0	237.57	318	0	0	c103991.graph_c0_seq1	0
Bd_FA_1	c103992.graph_c0	302.54	383	0.28	0.17	c103992.graph_c0_seq1	1
Bd_FA_1	c103998.graph_c0	157.62	238	2.13	1.29	c103998.graph_c0_seq1	4
Bd_FA_1	c104.graph_c0	358.53	439	0	0	c104.graph_c0_seq1	0
Bd_FA_1	c1040.graph_c0	296.55	377	0	0	c1040.graph_c0_seq1	0
Bd_FA_1	c104009.graph_c0	164.61	245	0.51	0.31	c104009.graph_c0_seq1	1
Bd_FA_1	c10401.graph_c0	324.54	405	0	0	c10401.graph_c0_seq1	0
Bd_FA_1	c104013.graph_c0	157.62	238	0.53	0.32	c104013.graph_c0_seq1	1
Bd_FA_1	c104016.graph_c0	306.54	387	0.55	0.33	c104016.graph_c0_seq1	2
Bd_FA_1	c104018.graph_c0	138.63	219	0	0	c104018.graph_c0_seq1	0
Bd_FA_1	c104020.graph_c0	273.56	354	0.61	0.37	c104020.graph_c0_seq1	2
Bd_FA_1	c104024.graph_c0	399.52	480	0	0	c104024.graph_c0_seq1	0
Bd_FA_1	c104037.graph_c0	222.58	303	0	0	c104037.graph_c0_seq1	0
Bd_FA_1	c10404.graph_c0	191.59	272	0.44	0.27	c10404.graph_c0_seq1	1
Bd_FA_1	c104044.graph_c0	189.6	270	0.44	0.27	c104044.graph_c0_seq1	1
Bd_FA_1	c104045.graph_c0	526.49	607	0	0	c104045.graph_c0_seq1	0
Bd_FA_1	c104046.graph_c0	132.64	213	1.27	0.77	c104046.graph_c0_seq1	2
Bd_FA_1	c104047.graph_c0	132.64	213	0.63	0.38	c104047.graph_c0_seq1	1
Bd_FA_1	c104048.graph_c0	151.62	232	0.55	0.34	c104048.graph_c0_seq1	1
Bd_FA_1	c104051.graph_c0	233.57	314	0.72	0.44	c104051.graph_c0_seq1	2
Bd_FA_1	c104055.graph_c0	250.56	331	2.01	1.22	c104055.graph_c0_seq1	6
Bd_FA_1	c10406.graph_c0	326.54	407	0	0	c10406.graph_c0_seq1	0
Bd_FA_1	c104066.graph_c0	125.64	206	0	0	c104066.graph_c0_seq1	0
Bd_FA_1	c104076.graph_c0	304.54	385	0.28	0.17	c104076.graph_c0_seq1	1
Bd_FA_1	c104081.graph_c0	272.56	353	0.62	0.37	c104081.graph_c0_seq1	2
Bd_FA_1	c104083.graph_c0	196.59	277	0.85	0.52	c104083.graph_c0_seq1	2
Bd_FA_1	c104084.graph_c0	359.53	440	0	0	c104084.graph_c0_seq1	0
Bd_FA_1	c104085.graph_c0	153.62	234	0.55	0.33	c104085.graph_c0_seq1	1
Bd_FA_1	c104086.graph_c0	135.63	216	1.24	0.75	c104086.graph_c0_seq1	2
Bd_FA_1	c104087.graph_c0	138.63	219	0.61	0.37	c104087.graph_c0_seq1	1
Bd_FA_1	c1041.graph_c0	134.63	215	1.25	0.76	c1041.graph_c0_seq1	2
Bd_FA_1	c10410.graph_c0	136.63	217	0	0	c10410.graph_c0_seq1	0
Bd_FA_1	c104109.graph_c0	187.6	268	0.45	0.27	c104109.graph_c0_seq1	1
Bd_FA_1	c10411.graph_c0	202.59	283	0	0	c10411.graph_c0_seq1	0
Bd_FA_1	c104124.graph_c0	217.58	298	0.77	0.47	c104124.graph_c0_seq1	2
Bd_FA_1	c104125.graph_c0	142.63	223	0.59	0.36	c104125.graph_c0_seq1	1
Bd_FA_1	c104131.graph_c0	226.58	307	0.74	0.45	c104131.graph_c0_seq1	2
Bd_FA_1	c104134.graph_c0	227.58	308	0	0	c104134.graph_c0_seq1	0
Bd_FA_1	c10414.graph_c0	358.53	439	0	0	c10414.graph_c0_seq1	0
Bd_FA_1	c104142.graph_c0	364.52	445	0	0	c104142.graph_c0_seq1	0
Bd_FA_1	c104144.graph_c0	279.55	360	0	0	c104144.graph_c0_seq1	0
Bd_FA_1	c104145.graph_c0	130.64	211	1.93	1.17	c104145.graph_c0_seq1	3
Bd_FA_1	c104146.graph_c0	128.64	209	1.31	0.79	c104146.graph_c0_seq1	2
Bd_FA_1	c10415.graph_c0	323.54	404	0.52	0.31	c10415.graph_c0_seq1	2
Bd_FA_1	c104161.graph_c0	163.61	244	0	0	c104161.graph_c0_seq1	0
Bd_FA_1	c104164.graph_c0	422.51	503	0	0	c104164.graph_c0_seq1	0
Bd_FA_1	c104168.graph_c0	201.59	282	0.83	0.5	c104168.graph_c0_seq1	2
Bd_FA_1	c104169.graph_c0	231.57	312	1.09	0.66	c104169.graph_c0_seq1	3
Bd_FA_1	c10418.graph_c0	319.54	400	1.05	0.64	c10418.graph_c0_seq1	4
Bd_FA_1	c104187.graph_c0	160.61	241	0	0	c104187.graph_c0_seq1	0
Bd_FA_1	c104188.graph_c0	174.61	255	1.44	0.87	c104188.graph_c0_seq1	3
Bd_FA_1	c104190.graph_c0	160.61	241	0	0	c104190.graph_c0_seq1	0
Bd_FA_1	c104195.graph_c0	173.61	254	0	0	c104195.graph_c0_seq1	0
Bd_FA_1	c10420.graph_c0	1731.47	1812	1.35	0.82	c10420.graph_c0_seq1	28
Bd_FA_1	c104217.graph_c0	207.59	288	0.81	0.49	c104217.graph_c0_seq1	2
Bd_FA_1	c104218.graph_c0	173.61	254	1.45	0.88	c104218.graph_c0_seq1	3
Bd_FA_1	c10422.graph_c0	188.6	269	0.44	0.27	c10422.graph_c0_seq1	1
Bd_FA_1	c104222.graph_c0	139.63	220	1.8	1.09	c104222.graph_c0_seq1	3
Bd_FA_1	c104229.graph_c0	132.64	213	0	0	c104229.graph_c0_seq1	0
Bd_FA_1	c104235.graph_c0	180.6	261	0.46	0.28	c104235.graph_c0_seq1	1
Bd_FA_1	c104238.graph_c0	145.63	226	0	0	c104238.graph_c0_seq1	0
Bd_FA_1	c104241.graph_c0	121.65	202	0	0	c104241.graph_c0_seq1	0
Bd_FA_1	c104246.graph_c0	151.62	232	0	0	c104246.graph_c0_seq1	0
Bd_FA_1	c104256.graph_c0	140.63	221	0	0	c104256.graph_c0_seq1	0
Bd_FA_1	c104259.graph_c0	172.61	253	1.46	0.88	c104259.graph_c0_seq1	3
Bd_FA_1	c10426.graph_c0	237.57	318	0	0	c10426.graph_c0_seq1	0
Bd_FA_1	c104263.graph_c0	122.64	203	0.69	0.42	c104263.graph_c0_seq1	1
Bd_FA_1	c104265.graph_c0	200.59	281	0.84	0.51	c104265.graph_c0_seq1	2
Bd_FA_1	c104270.graph_c0	285.55	366	0	0	c104270.graph_c0_seq1	0
Bd_FA_1	c104274.graph_c0	146.62	227	0	0	c104274.graph_c0_seq1	0
Bd_FA_1	c104279.graph_c0	124.64	205	2.7	1.63	c104279.graph_c0_seq1	4
Bd_FA_1	c10428.graph_c0	380.52	461	0	0	c10428.graph_c0_seq1	0
Bd_FA_1	c104280.graph_c0	159.62	240	0	0	c104280.graph_c0_seq1	0
Bd_FA_1	c104282.graph_c0	183.6	264	0.91	0.55	c104282.graph_c0_seq1	2
Bd_FA_1	c104283.graph_c0	182.6	263	0.46	0.28	c104283.graph_c0_seq1	1
Bd_FA_1	c104284.graph_c0	175.6	256	1.43	0.87	c104284.graph_c0_seq1	3
Bd_FA_1	c104285.graph_c0	236.57	317	0	0	c104285.graph_c0_seq1	0
Bd_FA_1	c104293.graph_c0	190.6	271	1.32	0.8	c104293.graph_c0_seq1	3
Bd_FA_1	c104295.graph_c0	172.61	253	0.97	0.59	c104295.graph_c0_seq1	2
Bd_FA_1	c104297.graph_c0	275.55	356	0.61	0.37	c104297.graph_c0_seq1	2
Bd_FA_1	c1043.graph_c0	130.64	211	0	0	c1043.graph_c0_seq1	0
Bd_FA_1	c104303.graph_c0	136.63	217	0	0	c104303.graph_c0_seq1	0
Bd_FA_1	c104304.graph_c0	130.64	211	0	0	c104304.graph_c0_seq1	0
Bd_FA_1	c104305.graph_c0	165.61	246	0	0	c104305.graph_c0_seq1	0
Bd_FA_1	c104309.graph_c0	171.61	252	0	0	c104309.graph_c0_seq1	0
Bd_FA_1	c10431.graph_c0	528.49	609	0	0	c10431.graph_c0_seq1	0
Bd_FA_1	c104314.graph_c0	272.56	353	0.31	0.19	c104314.graph_c0_seq1	1
Bd_FA_1	c10432.graph_c0	145.63	226	1.73	1.05	c10432.graph_c0_seq1	3
Bd_FA_1	c104323.graph_c0	134.63	215	0	0	c104323.graph_c0_seq1	0
Bd_FA_1	c104324.graph_c0	224.58	305	0	0	c104324.graph_c0_seq1	0
Bd_FA_1	c104333.graph_c0	197.59	278	0	0	c104333.graph_c0_seq1	0
Bd_FA_1	c104335.graph_c0	227.58	308	0.37	0.22	c104335.graph_c0_seq1	1
Bd_FA_1	c104341.graph_c0	293.55	374	1.43	0.87	c104341.graph_c0_seq1	5
Bd_FA_1	c104345.graph_c0	264.56	345	0.32	0.19	c104345.graph_c0_seq1	1
Bd_FA_1	c104350.graph_c0	225.58	306	0.74	0.45	c104350.graph_c0_seq1	2
Bd_FA_1	c104353.graph_c0	137.63	218	1.83	1.11	c104353.graph_c0_seq1	3
Bd_FA_1	c104359.graph_c0	134.63	215	1.87	1.13	c104359.graph_c0_seq1	3
Bd_FA_1	c104366.graph_c0	196.59	277	0.43	0.26	c104366.graph_c0_seq1	1
Bd_FA_1	c104375.graph_c0	245.57	326	0.68	0.41	c104375.graph_c0_seq1	2
Bd_FA_1	c104377.graph_c0	193.59	274	0	0	c104377.graph_c0_seq1	0
Bd_FA_1	c104382.graph_c0	242.57	323	0	0	c104382.graph_c0_seq1	0
Bd_FA_1	c104387.graph_c0	193.59	274	0	0	c104387.graph_c0_seq1	0
Bd_FA_1	c104388.graph_c0	311.54	392	0.54	0.33	c104388.graph_c0_seq1	2
Bd_FA_1	c104392.graph_c0	149.62	230	0	0	c104392.graph_c0_seq1	0
Bd_FA_1	c104399.graph_c0	127.64	208	0	0	c104399.graph_c0_seq1	0
Bd_FA_1	c104401.graph_c0	136.63	217	0	0	c104401.graph_c0_seq1	0
Bd_FA_1	c104407.graph_c0	122.64	203	0.69	0.42	c104407.graph_c0_seq1	1
Bd_FA_1	c104408.graph_c0	207.59	288	0.4	0.24	c104408.graph_c0_seq1	1
Bd_FA_1	c10441.graph_c0	241.57	322	0	0	c10441.graph_c0_seq1	0
Bd_FA_1	c104411.graph_c0	267.56	348	0	0	c104411.graph_c0_seq1	0
Bd_FA_1	c104413.graph_c0	216.58	297	0	0	c104413.graph_c0_seq1	0
Bd_FA_1	c104432.graph_c0	131.64	212	0	0	c104432.graph_c0_seq1	0
Bd_FA_1	c104436.graph_c0	251.56	332	0.33	0.2	c104436.graph_c0_seq1	1
Bd_FA_1	c104450.graph_c0	241.57	322	0.35	0.21	c104450.graph_c0_seq1	1
Bd_FA_1	c104454.graph_c0	236.57	317	0.71	0.43	c104454.graph_c0_seq1	2
Bd_FA_1	c104455.graph_c0	259.56	340	1.29	0.78	c104455.graph_c0_seq1	4
Bd_FA_1	c104460.graph_c0	238.57	319	0	0	c104460.graph_c0_seq1	0
Bd_FA_1	c104461.graph_c0	131.64	212	0	0	c104461.graph_c0_seq1	0
Bd_FA_1	c104467.graph_c0	195.59	276	0	0	c104467.graph_c0_seq1	0
Bd_FA_1	c104473.graph_c0	195.59	276	0.43	0.26	c104473.graph_c0_seq1	1
Bd_FA_1	c104474.graph_c0	197.59	278	0	0	c104474.graph_c0_seq1	0
Bd_FA_1	c104486.graph_c0	159.62	240	0	0	c104486.graph_c0_seq1	0
Bd_FA_1	c10449.graph_c0	219.58	300	0	0	c10449.graph_c0_seq1	0
Bd_FA_1	c104490.graph_c0	258.56	339	1.3	0.79	c104490.graph_c0_seq1	4
Bd_FA_1	c104494.graph_c0	256.56	337	0	0	c104494.graph_c0_seq1	0
Bd_FA_1	c104497.graph_c0	204.59	285	0.82	0.5	c104497.graph_c0_seq1	2
Bd_FA_1	c104501.graph_c0	171.61	252	0	0	c104501.graph_c0_seq1	0
Bd_FA_1	c104503.graph_c0	355.53	436	0.47	0.29	c104503.graph_c0_seq1	2
Bd_FA_1	c104505.graph_c0	207.59	288	0	0	c104505.graph_c0_seq1	0
Bd_FA_1	c104516.graph_c0	128.64	209	0	0	c104516.graph_c0_seq1	0
Bd_FA_1	c10452.graph_c0	325.54	406	1.03	0.62	c10452.graph_c0_seq1	4
Bd_FA_1	c104523.graph_c0	161.61	242	0.52	0.31	c104523.graph_c0_seq1	1
Bd_FA_1	c104525.graph_c0	250.56	331	0.67	0.41	c104525.graph_c0_seq1	2
Bd_FA_1	c10453.graph_c0	131.64	212	0	0	c10453.graph_c0_seq1	0
Bd_FA_1	c104531.graph_c0	258.56	339	0.65	0.39	c104531.graph_c0_seq1	2
Bd_FA_1	c104537.graph_c0	452.5	533	0.19	0.11	c104537.graph_c0_seq1	1
Bd_FA_1	c104546.graph_c0	214.58	295	0	0	c104546.graph_c0_seq1	0
Bd_FA_1	c104547.graph_c0	121.65	202	0	0	c104547.graph_c0_seq1	0
Bd_FA_1	c104549.graph_c0	273.56	354	0	0	c104549.graph_c0_seq1	0
Bd_FA_1	c104550.graph_c0	269.56	350	0	0	c104550.graph_c0_seq1	0
Bd_FA_1	c10456.graph_c0	903.47	984	1.3	0.79	c10456.graph_c0_seq1	14
Bd_FA_1	c104563.graph_c0	127.64	208	1.32	0.8	c104563.graph_c0_seq1	2
Bd_FA_1	c104564.graph_c0	141.63	222	0.59	0.36	c104564.graph_c0_seq1	1
Bd_FA_1	c104565.graph_c0	305.54	386	0	0	c104565.graph_c0_seq1	0
Bd_FA_1	c10457.graph_c0	164.61	245	0	0	c10457.graph_c0_seq1	0
Bd_FA_1	c104572.graph_c0	157.62	238	1.6	0.97	c104572.graph_c0_seq1	3
Bd_FA_1	c104578.graph_c0	169.61	250	0	0	c104578.graph_c0_seq1	0
Bd_FA_1	c104588.graph_c0	182.6	263	0	0	c104588.graph_c0_seq1	0
Bd_FA_1	c104589.graph_c0	824.47	905	0.1	0.06	c104589.graph_c0_seq1	1
Bd_FA_1	c10459.graph_c0	125.64	206	1.34	0.81	c10459.graph_c0_seq1	2
Bd_FA_1	c104593.graph_c0	433.51	514	0	0	c104593.graph_c0_seq1	0
Bd_FA_1	c104594.graph_c0	375.52	456	0.45	0.27	c104594.graph_c0_seq1	2
Bd_FA_1	c104598.graph_c0	157.62	238	0.53	0.32	c104598.graph_c0_seq1	1
Bd_FA_1	c10460.graph_c0	213.58	294	1.18	0.71	c10460.graph_c0_seq1	3
Bd_FA_1	c104606.graph_c0	211.58	292	0	0	c104606.graph_c0_seq1	0
Bd_FA_1	c104607.graph_c0	379.52	460	0.22	0.13	c104607.graph_c0_seq1	1
Bd_FA_1	c104608.graph_c0	139.63	220	1.8	1.09	c104608.graph_c0_seq1	3
Bd_FA_1	c10461.graph_c0	967.47	1048	0	0	c10461.graph_c0_seq1	0
Bd_FA_1	c104616.graph_c0	339.53	420	0.92	0.56	c104616.graph_c0_seq1	3.73
Bd_FA_1	c104618.graph_c0	168.61	249	0	0	c104618.graph_c0_seq1	0
Bd_FA_1	c104619.graph_c0	143.63	224	2.34	1.42	c104619.graph_c0_seq1	4
Bd_FA_1	c104621.graph_c0	127.64	208	0	0	c104621.graph_c0_seq1	0
Bd_FA_1	c104622.graph_c0	272.56	353	1.23	0.75	c104622.graph_c0_seq1	4
Bd_FA_1	c104631.graph_c0	170.61	251	0	0	c104631.graph_c0_seq1	0
Bd_FA_1	c104638.graph_c0	139.63	220	1.2	0.73	c104638.graph_c0_seq1	2
Bd_FA_1	c104647.graph_c0	224.58	305	0	0	c104647.graph_c0_seq1	0
Bd_FA_1	c10465.graph_c0	291.55	372	0	0	c10465.graph_c0_seq1	0
Bd_FA_1	c104653.graph_c0	222.58	303	1.13	0.69	c104653.graph_c0_seq1	3
Bd_FA_1	c104654.graph_c0	247.57	328	0.68	0.41	c104654.graph_c0_seq1	2
Bd_FA_1	c104661.graph_c0	126.64	207	0	0	c104661.graph_c0_seq1	0
Bd_FA_1	c10467.graph_c0	461.5	542	0.73	0.44	c10467.graph_c0_seq1	4
Bd_FA_1	c10468.graph_c0	302.54	383	0	0	c10468.graph_c0_seq1	0
Bd_FA_1	c104680.graph_c0	124.64	205	2.02	1.23	c104680.graph_c0_seq1	3
Bd_FA_1	c104695.graph_c0	166.61	247	0	0	c104695.graph_c0_seq1	0
Bd_FA_1	c104702.graph_c0	245.57	326	1.02	0.62	c104702.graph_c0_seq1	3
Bd_FA_1	c104707.graph_c0	172.61	253	0.97	0.59	c104707.graph_c0_seq1	2
Bd_FA_1	c104713.graph_c0	126.64	207	1.33	0.8	c104713.graph_c0_seq1	2
Bd_FA_1	c104718.graph_c0	146.62	227	0.57	0.35	c104718.graph_c0_seq1	1
Bd_FA_1	c104719.graph_c0	231.57	312	0	0	c104719.graph_c0_seq1	0
Bd_FA_1	c104720.graph_c0	169.61	250	1.98	1.2	c104720.graph_c0_seq1	4
Bd_FA_1	c104724.graph_c0	242.57	323	0.35	0.21	c104724.graph_c0_seq1	1
Bd_FA_1	c104735.graph_c0	155.62	236	0	0	c104735.graph_c0_seq1	0
Bd_FA_1	c104737.graph_c0	219.58	300	0.76	0.46	c104737.graph_c0_seq1	2
Bd_FA_1	c104739.graph_c0	156.62	237	0	0	c104739.graph_c0_seq1	0
Bd_FA_1	c104742.graph_c0	175.6	256	1.43	0.87	c104742.graph_c0_seq1	3
Bd_FA_1	c104743.graph_c0	154.62	235	0.54	0.33	c104743.graph_c0_seq1	1
Bd_FA_1	c104744.graph_c0	145.63	226	0	0	c104744.graph_c0_seq1	0
Bd_FA_1	c104755.graph_c0	320.54	401	0.52	0.32	c104755.graph_c0_seq1	2
Bd_FA_1	c104756.graph_c0	229.57	310	1.83	1.11	c104756.graph_c0_seq1	5
Bd_FA_1	c104757.graph_c0	237.57	318	0.71	0.43	c104757.graph_c0_seq1	2
Bd_FA_1	c10476.graph_c0	161.61	242	0	0	c10476.graph_c0_seq1	0
Bd_FA_1	c104764.graph_c0	130.64	211	1.29	0.78	c104764.graph_c0_seq1	2
Bd_FA_1	c104767.graph_c0	160.61	241	0.52	0.32	c104767.graph_c0_seq1	1
Bd_FA_1	c10477.graph_c0	283.55	364	0.89	0.54	c10477.graph_c0_seq1	3
Bd_FA_1	c104770.graph_c0	238.57	319	0.7	0.43	c104770.graph_c0_seq1	2
Bd_FA_1	c104772.graph_c0	122.64	203	1.37	0.83	c104772.graph_c0_seq1	2
Bd_FA_1	c104776.graph_c0	327.54	408	0	0	c104776.graph_c0_seq1	0
Bd_FA_1	c104777.graph_c0	202.59	283	0.41	0.25	c104777.graph_c0_seq1	1
Bd_FA_1	c10478.graph_c0	1392.47	1473	0.66	0.4	c10478.graph_c0_seq2	11
Bd_FA_1	c104786.graph_c0	162.61	243	0	0	c104786.graph_c0_seq1	0
Bd_FA_1	c104787.graph_c0	364.52	445	0.23	0.14	c104787.graph_c0_seq1	1
Bd_FA_1	c104791.graph_c0	171.61	252	1.47	0.89	c104791.graph_c0_seq1	3
Bd_FA_1	c104794.graph_c0	282.55	363	1.19	0.72	c104794.graph_c0_seq1	4
Bd_FA_1	c10480.graph_c0	867.47	948	0	0	c10480.graph_c0_seq2	0
Bd_FA_1	c104802.graph_c0	140.63	221	1.19	0.72	c104802.graph_c0_seq1	2
Bd_FA_1	c104803.graph_c0	235.57	316	0	0	c104803.graph_c0_seq1	0
Bd_FA_1	c104808.graph_c0	158.62	239	2.12	1.28	c104808.graph_c0_seq1	4
Bd_FA_1	c104822.graph_c0	136.63	217	1.23	0.75	c104822.graph_c0_seq1	2
Bd_FA_1	c104825.graph_c0	162.61	243	2.07	1.25	c104825.graph_c0_seq1	4
Bd_FA_1	c104829.graph_c0	217.58	298	0	0	c104829.graph_c0_seq1	0
Bd_FA_1	c104836.graph_c0	139.63	220	0	0	c104836.graph_c0_seq1	0
Bd_FA_1	c104839.graph_c0	288.55	369	0	0	c104839.graph_c0_seq1	0
Bd_FA_1	c104840.graph_c0	553.49	634	0.9	0.55	c104840.graph_c0_seq1	5.98
Bd_FA_1	c104841.graph_c0	192.59	273	0	0	c104841.graph_c0_seq1	0
Bd_FA_1	c104844.graph_c0	274.55	355	0	0	c104844.graph_c0_seq1	0
Bd_FA_1	c104845.graph_c0	167.61	248	0	0	c104845.graph_c0_seq1	0
Bd_FA_1	c10486.graph_c0	203.59	284	0	0	c10486.graph_c0_seq1	0
Bd_FA_1	c104863.graph_c0	179.6	260	0	0	c104863.graph_c0_seq1	0
Bd_FA_1	c104868.graph_c0	133.63	214	0.63	0.38	c104868.graph_c0_seq1	1
Bd_FA_1	c104871.graph_c0	167.61	248	1	0.61	c104871.graph_c0_seq1	2
Bd_FA_1	c104874.graph_c0	263.56	344	0.32	0.19	c104874.graph_c0_seq1	1
Bd_FA_1	c104875.graph_c0	146.62	227	0.57	0.35	c104875.graph_c0_seq1	1
Bd_FA_1	c104879.graph_c0	124.64	205	0	0	c104879.graph_c0_seq1	0
Bd_FA_1	c10488.graph_c0	791.47	872	0.32	0.19	c10488.graph_c0_seq1	3
Bd_FA_1	c104880.graph_c0	154.62	235	0	0	c104880.graph_c0_seq1	0
Bd_FA_1	c104881.graph_c0	274.55	355	0	0	c104881.graph_c0_seq1	0
Bd_FA_1	c104886.graph_c0	160.61	241	0.52	0.32	c104886.graph_c0_seq1	1
Bd_FA_1	c104890.graph_c0	288.55	369	0	0	c104890.graph_c0_seq1	0
Bd_FA_1	c104892.graph_c0	155.62	236	0	0	c104892.graph_c0_seq1	0
Bd_FA_1	c104893.graph_c0	126.64	207	0	0	c104893.graph_c0_seq1	0
Bd_FA_1	c104896.graph_c0	136.63	217	1.23	0.75	c104896.graph_c0_seq1	2
Bd_FA_1	c1049.graph_c0	499.5	580	0	0	c1049.graph_c0_seq2	0
Bd_FA_1	c10490.graph_c0	399.52	480	0	0	c10490.graph_c0_seq1	0
Bd_FA_1	c10491.graph_c0	333.53	414	0	0	c10491.graph_c0_seq1	0
Bd_FA_1	c104915.graph_c0	244.57	325	0.69	0.42	c104915.graph_c0_seq1	2
Bd_FA_1	c104916.graph_c0	177.6	258	1.89	1.15	c104916.graph_c0_seq1	4
Bd_FA_1	c104925.graph_c0	390.52	471	0	0	c104925.graph_c0_seq1	0
Bd_FA_1	c104928.graph_c0	140.63	221	0	0	c104928.graph_c0_seq1	0
Bd_FA_1	c10493.graph_c0	258.56	339	0	0	c10493.graph_c0_seq1	0
Bd_FA_1	c104934.graph_c0	120.65	201	0	0	c104934.graph_c0_seq1	0
Bd_FA_1	c104936.graph_c0	247.57	328	1.02	0.62	c104936.graph_c0_seq1	3
Bd_FA_1	c10494.graph_c0	552.49	633	0	0	c10494.graph_c0_seq1	0
Bd_FA_1	c104946.graph_c0	168.61	249	0	0	c104946.graph_c0_seq1	0
Bd_FA_1	c104947.graph_c0	209.58	290	0	0	c104947.graph_c0_seq1	0
Bd_FA_1	c104948.graph_c0	223.58	304	0.75	0.45	c104948.graph_c0_seq1	2
Bd_FA_1	c104952.graph_c0	186.6	267	0	0	c104952.graph_c0_seq1	0
Bd_FA_1	c104974.graph_c0	126.64	207	0	0	c104974.graph_c0_seq1	0
Bd_FA_1	c104978.graph_c0	205.59	286	0	0	c104978.graph_c0_seq1	0
Bd_FA_1	c10498.graph_c0	371.52	452	0.45	0.27	c10498.graph_c0_seq1	2
Bd_FA_1	c104986.graph_c0	218.58	299	0	0	c104986.graph_c0_seq1	0
Bd_FA_1	c104995.graph_c0	314.54	395	0.53	0.32	c104995.graph_c0_seq1	2
Bd_FA_1	c10500.graph_c0	271.56	352	0	0	c10500.graph_c0_seq1	0
Bd_FA_1	c105000.graph_c0	169.61	250	0.49	0.3	c105000.graph_c0_seq1	1
Bd_FA_1	c105003.graph_c0	168.61	249	1.49	0.91	c105003.graph_c0_seq1	3
Bd_FA_1	c105004.graph_c0	175.6	256	0.96	0.58	c105004.graph_c0_seq1	2
Bd_FA_1	c105008.graph_c0	126.64	207	0	0	c105008.graph_c0_seq1	0
Bd_FA_1	c10501.graph_c0	139.63	220	0	0	c10501.graph_c0_seq1	0
Bd_FA_1	c105013.graph_c0	163.61	244	1.03	0.62	c105013.graph_c0_seq1	2
Bd_FA_1	c105019.graph_c0	212.58	293	1.18	0.72	c105019.graph_c0_seq1	3
Bd_FA_1	c10502.graph_c0	221.58	302	1.89	1.15	c10502.graph_c0_seq1	5
Bd_FA_1	c105021.graph_c0	245.57	326	0	0	c105021.graph_c0_seq1	0
Bd_FA_1	c105023.graph_c0	124.64	205	0	0	c105023.graph_c0_seq1	0
Bd_FA_1	c105024.graph_c0	140.63	221	0	0	c105024.graph_c0_seq1	0
Bd_FA_1	c105027.graph_c0	196.59	277	0	0	c105027.graph_c0_seq1	0
Bd_FA_1	c105028.graph_c0	145.63	226	1.15	0.7	c105028.graph_c0_seq1	2
Bd_FA_1	c105030.graph_c0	285.55	366	0	0	c105030.graph_c0_seq1	0
Bd_FA_1	c105031.graph_c0	374.52	455	0.45	0.27	c105031.graph_c0_seq1	2
Bd_FA_1	c105033.graph_c0	222.58	303	1.13	0.69	c105033.graph_c0_seq1	3
Bd_FA_1	c105036.graph_c0	136.63	217	0	0	c105036.graph_c0_seq1	0
Bd_FA_1	c105038.graph_c0	167.61	248	1	0.61	c105038.graph_c0_seq1	2
Bd_FA_1	c105052.graph_c0	199.59	280	0	0	c105052.graph_c0_seq1	0
Bd_FA_1	c105053.graph_c0	151.62	232	1.66	1.01	c105053.graph_c0_seq1	3
Bd_FA_1	c105057.graph_c0	187.6	268	2.24	1.36	c105057.graph_c0_seq1	5
Bd_FA_1	c10506.graph_c0	215.58	296	0.78	0.47	c10506.graph_c0_seq1	2
Bd_FA_1	c105065.graph_c0	209.58	290	0	0	c105065.graph_c0_seq1	0
Bd_FA_1	c10507.graph_c0	235.57	316	0	0	c10507.graph_c0_seq1	0
Bd_FA_1	c105072.graph_c0	216.58	297	1.16	0.7	c105072.graph_c0_seq1	3
Bd_FA_1	c105075.graph_c0	124.64	205	0	0	c105075.graph_c0_seq1	0
Bd_FA_1	c105078.graph_c0	124.64	205	0	0	c105078.graph_c0_seq1	0
Bd_FA_1	c105079.graph_c0	174.61	255	0	0	c105079.graph_c0_seq1	0
Bd_FA_1	c105090.graph_c0	154.62	235	2.17	1.32	c105090.graph_c0_seq1	4
Bd_FA_1	c105097.graph_c0	227.58	308	0	0	c105097.graph_c0_seq1	0
Bd_FA_1	c1051.graph_c0	671.47	752	0.12	0.08	c1051.graph_c0_seq1	1
Bd_FA_1	c10510.graph_c0	190.6	271	0	0	c10510.graph_c0_seq1	0
Bd_FA_1	c105101.graph_c0	149.62	230	0	0	c105101.graph_c0_seq1	0
Bd_FA_1	c105104.graph_c0	163.61	244	1.03	0.62	c105104.graph_c0_seq1	2
Bd_FA_1	c105112.graph_c0	146.62	227	0	0	c105112.graph_c0_seq1	0
Bd_FA_1	c105116.graph_c0	166.61	247	0.5	0.31	c105116.graph_c0_seq1	1
Bd_FA_1	c10512.graph_c0	448.5	529	0	0	c10512.graph_c0_seq1	0
Bd_FA_1	c105129.graph_c0	163.61	244	0	0	c105129.graph_c0_seq1	0
Bd_FA_1	c105164.graph_c0	141.63	222	0	0	c105164.graph_c0_seq1	0
Bd_FA_1	c105165.graph_c0	338.53	419	1.24	0.75	c105165.graph_c0_seq1	5
Bd_FA_1	c105166.graph_c0	187.6	268	0.89	0.54	c105166.graph_c0_seq1	2
Bd_FA_1	c10517.graph_c0	282.55	363	0.89	0.54	c10517.graph_c0_seq1	3
Bd_FA_1	c105179.graph_c0	311.54	392	0.54	0.33	c105179.graph_c0_seq1	2
Bd_FA_1	c105195.graph_c0	162.61	243	1.03	0.63	c105195.graph_c0_seq1	2
Bd_FA_1	c10520.graph_c0	469.5	550	0.54	0.32	c10520.graph_c0_seq1	3
Bd_FA_1	c105204.graph_c0	182.6	263	0	0	c105204.graph_c0_seq1	0
Bd_FA_1	c105207.graph_c0	283.55	364	0	0	c105207.graph_c0_seq1	0
Bd_FA_1	c105212.graph_c0	241.57	322	0	0	c105212.graph_c0_seq1	0
Bd_FA_1	c105219.graph_c0	274.55	355	0	0	c105219.graph_c0_seq1	0
Bd_FA_1	c10522.graph_c0	213.58	294	0	0	c10522.graph_c0_seq1	0
Bd_FA_1	c105231.graph_c0	510.49	591	0	0	c105231.graph_c0_seq1	0
Bd_FA_1	c105236.graph_c0	210.58	291	0.4	0.24	c105236.graph_c0_seq1	1
Bd_FA_1	c105239.graph_c0	648.48	729	0	0	c105239.graph_c0_seq1	0
Bd_FA_1	c105240.graph_c0	165.61	246	1.01	0.61	c105240.graph_c0_seq1	2
Bd_FA_1	c105241.graph_c0	124.64	205	0	0	c105241.graph_c0_seq1	0
Bd_FA_1	c105244.graph_c0	222.58	303	1.13	0.69	c105244.graph_c0_seq1	3
Bd_FA_1	c10525.graph_c0	229.57	310	1.1	0.66	c10525.graph_c0_seq1	3
Bd_FA_1	c10526.graph_c0	176.6	257	0.48	0.29	c10526.graph_c0_seq1	1
Bd_FA_1	c10527.graph_c0	697.47	778	0	0	c10527.graph_c0_seq1	0
Bd_FA_1	c105274.graph_c0	126.64	207	0.66	0.4	c105274.graph_c0_seq1	1
Bd_FA_1	c10528.graph_c0	161.61	242	2.6	1.57	c10528.graph_c0_seq1	5
Bd_FA_1	c105282.graph_c0	165.61	246	0	0	c105282.graph_c0_seq1	0
Bd_FA_1	c105284.graph_c0	223.58	304	1.5	0.91	c105284.graph_c0_seq1	4
Bd_FA_1	c105285.graph_c0	225.58	306	1.49	0.9	c105285.graph_c0_seq1	4
Bd_FA_1	c105287.graph_c0	279.55	360	0.6	0.36	c105287.graph_c0_seq1	2
Bd_FA_1	c105288.graph_c0	212.58	293	0	0	c105288.graph_c0_seq1	0
Bd_FA_1	c105289.graph_c0	294.55	375	0	0	c105289.graph_c0_seq1	0
Bd_FA_1	c105297.graph_c0	152.62	233	0	0	c105297.graph_c0_seq1	0
Bd_FA_1	c1053.graph_c0	255.56	336	0.66	0.4	c1053.graph_c0_seq1	2
Bd_FA_1	c10530.graph_c0	286.55	367	0	0	c10530.graph_c0_seq1	0
Bd_FA_1	c105301.graph_c0	239.57	320	0.7	0.42	c105301.graph_c0_seq1	2
Bd_FA_1	c105309.graph_c0	162.61	243	0.52	0.31	c105309.graph_c0_seq1	1
Bd_FA_1	c10531.graph_c0	251.56	332	1.67	1.01	c10531.graph_c0_seq1	5
Bd_FA_1	c105310.graph_c0	161.61	242	0	0	c105310.graph_c0_seq1	0
Bd_FA_1	c105319.graph_c0	290.55	371	0.58	0.35	c105319.graph_c0_seq1	2
Bd_FA_1	c105327.graph_c0	267.56	348	0	0	c105327.graph_c0_seq1	0
Bd_FA_1	c105334.graph_c0	233.57	314	0.72	0.44	c105334.graph_c0_seq1	2
Bd_FA_1	c105338.graph_c0	327.54	408	0	0	c105338.graph_c0_seq1	0
Bd_FA_1	c105339.graph_c0	224.58	305	0.37	0.23	c105339.graph_c0_seq1	1
Bd_FA_1	c105344.graph_c0	144.63	225	0	0	c105344.graph_c0_seq1	0
Bd_FA_1	c105346.graph_c0	214.58	295	1.56	0.95	c105346.graph_c0_seq1	4
Bd_FA_1	c105348.graph_c0	234.57	315	0.72	0.43	c105348.graph_c0_seq1	2
Bd_FA_1	c10535.graph_c0	353.53	434	0	0	c10535.graph_c0_seq1	0
Bd_FA_1	c105352.graph_c0	137.63	218	0.61	0.37	c105352.graph_c0_seq1	1
Bd_FA_1	c105353.graph_c0	198.59	279	0	0	c105353.graph_c0_seq1	0
Bd_FA_1	c10536.graph_c0	244.57	325	0.34	0.21	c10536.graph_c0_seq1	1
Bd_FA_1	c105364.graph_c0	169.61	250	1.48	0.9	c105364.graph_c0_seq1	3
Bd_FA_1	c105366.graph_c0	154.62	235	0.54	0.33	c105366.graph_c0_seq1	1
Bd_FA_1	c105371.graph_c0	277.55	358	0	0	c105371.graph_c0_seq1	0
Bd_FA_1	c105377.graph_c0	122.64	203	0	0	c105377.graph_c0_seq1	0
Bd_FA_1	c10539.graph_c0	277.55	358	0	0	c10539.graph_c0_seq1	0
Bd_FA_1	c105391.graph_c0	198.59	279	0.85	0.51	c105391.graph_c0_seq1	2
Bd_FA_1	c105395.graph_c0	210.58	291	1.59	0.97	c105395.graph_c0_seq1	4
Bd_FA_1	c105399.graph_c0	126.64	207	1.33	0.8	c105399.graph_c0_seq1	2
Bd_FA_1	c10540.graph_c0	188.6	269	0	0	c10540.graph_c0_seq1	0
Bd_FA_1	c105406.graph_c0	150.62	231	0.56	0.34	c105406.graph_c0_seq1	1
Bd_FA_1	c10541.graph_c0	497.5	578	0.51	0.31	c10541.graph_c0_seq2	3
Bd_FA_1	c105416.graph_c0	199.59	280	0.42	0.25	c105416.graph_c0_seq1	1
Bd_FA_1	c105417.graph_c0	139.63	220	0	0	c105417.graph_c0_seq1	0
Bd_FA_1	c105419.graph_c0	232.57	313	1.8	1.09	c105419.graph_c0_seq1	5
Bd_FA_1	c105420.graph_c0	160.61	241	0.52	0.32	c105420.graph_c0_seq1	1
Bd_FA_1	c105426.graph_c0	467.5	548	0	0	c105426.graph_c0_seq1	0
Bd_FA_1	c10543.graph_c0	126.64	207	1.33	0.8	c10543.graph_c0_seq1	2
Bd_FA_1	c105430.graph_c0	123.64	204	0	0	c105430.graph_c0_seq1	0
Bd_FA_1	c105446.graph_c0	171.61	252	0	0	c105446.graph_c0_seq1	0
Bd_FA_1	c105449.graph_c0	344.53	425	0	0	c105449.graph_c0_seq1	0
Bd_FA_1	c105450.graph_c0	120.65	201	0	0	c105450.graph_c0_seq1	0
Bd_FA_1	c105456.graph_c0	184.6	265	0.91	0.55	c105456.graph_c0_seq1	2
Bd_FA_1	c105459.graph_c0	193.59	274	0.43	0.26	c105459.graph_c0_seq1	1
Bd_FA_1	c105462.graph_c0	178.6	259	0	0	c105462.graph_c0_seq1	0
Bd_FA_1	c105466.graph_c0	155.62	236	2.16	1.31	c105466.graph_c0_seq1	4
Bd_FA_1	c10548.graph_c0	245.57	326	1.02	0.62	c10548.graph_c0_seq1	3
Bd_FA_1	c105481.graph_c0	302.54	383	0.83	0.5	c105481.graph_c0_seq1	3
Bd_FA_1	c105486.graph_c0	123.64	204	0	0	c105486.graph_c0_seq1	0
Bd_FA_1	c105487.graph_c0	182.6	263	0.46	0.28	c105487.graph_c0_seq1	1
Bd_FA_1	c105499.graph_c0	262.56	343	0.96	0.58	c105499.graph_c0_seq1	3
Bd_FA_1	c1055.graph_c0	224.58	305	0	0	c1055.graph_c0_seq1	0
Bd_FA_1	c10551.graph_c0	137.63	218	1.83	1.11	c10551.graph_c0_seq1	3
Bd_FA_1	c105511.graph_c0	132.64	213	0	0	c105511.graph_c0_seq1	0
Bd_FA_1	c10552.graph_c0	235.57	316	0	0	c10552.graph_c0_seq1	0
Bd_FA_1	c105520.graph_c0	210.58	291	0	0	c105520.graph_c0_seq1	0
Bd_FA_1	c10553.graph_c0	779.47	860	0	0	c10553.graph_c0_seq1	0
Bd_FA_1	c105531.graph_c0	215.58	296	0	0	c105531.graph_c0_seq1	0
Bd_FA_1	c105538.graph_c0	217.58	298	1.16	0.7	c105538.graph_c0_seq1	3
Bd_FA_1	c10554.graph_c0	269.56	350	0.62	0.38	c10554.graph_c0_seq1	2
Bd_FA_1	c105542.graph_c0	207.59	288	0	0	c105542.graph_c0_seq1	0
Bd_FA_1	c105549.graph_c0	192.59	273	0.87	0.53	c105549.graph_c0_seq1	2
Bd_FA_1	c105550.graph_c0	157.62	238	1.07	0.65	c105550.graph_c0_seq1	2
Bd_FA_1	c105555.graph_c0	146.62	227	1.15	0.69	c105555.graph_c0_seq1	2
Bd_FA_1	c105579.graph_c0	125.64	206	0	0	c105579.graph_c0_seq1	0
Bd_FA_1	c105588.graph_c0	194.59	275	1.29	0.78	c105588.graph_c0_seq1	3
Bd_FA_1	c105593.graph_c0	323.54	404	0.52	0.31	c105593.graph_c0_seq1	2
Bd_FA_1	c105594.graph_c0	120.65	201	0	0	c105594.graph_c0_seq1	0
Bd_FA_1	c105595.graph_c0	129.64	210	0	0	c105595.graph_c0_seq1	0
Bd_FA_1	c1056.graph_c0	359.53	440	0.23	0.14	c1056.graph_c0_seq1	1
Bd_FA_1	c105607.graph_c0	161.61	242	0	0	c105607.graph_c0_seq1	0
Bd_FA_1	c10561.graph_c0	127.64	208	0	0	c10561.graph_c0_seq1	0
Bd_FA_1	c105615.graph_c0	383.52	464	0.44	0.26	c105615.graph_c0_seq1	2
Bd_FA_1	c105616.graph_c0	120.65	201	2.09	1.27	c105616.graph_c0_seq1	3
Bd_FA_1	c105617.graph_c0	148.62	229	0	0	c105617.graph_c0_seq1	0
Bd_FA_1	c105628.graph_c0	310.54	391	0	0	c105628.graph_c0_seq1	0
Bd_FA_1	c10563.graph_c0	395.52	476	0	0	c10563.graph_c0_seq1	0
Bd_FA_1	c105632.graph_c0	435.51	516	0.19	0.12	c105632.graph_c0_seq1	1
Bd_FA_1	c10564.graph_c0	303.54	384	1.38	0.84	c10564.graph_c0_seq1	5
Bd_FA_1	c105644.graph_c0	195.59	276	0	0	c105644.graph_c0_seq1	0
Bd_FA_1	c105661.graph_c0	141.63	222	1.19	0.72	c105661.graph_c0_seq1	2
Bd_FA_1	c105678.graph_c0	265.56	346	0	0	c105678.graph_c0_seq1	0
Bd_FA_1	c105688.graph_c0	401.52	482	0	0	c105688.graph_c0_seq1	0
Bd_FA_1	c1057.graph_c0	734.47	815	0.23	0.14	c1057.graph_c0_seq1	2
Bd_FA_1	c10570.graph_c0	124.64	205	1.35	0.82	c10570.graph_c0_seq1	2
Bd_FA_1	c10571.graph_c0	418.51	499	0	0	c10571.graph_c0_seq1	0
Bd_FA_1	c105719.graph_c0	135.63	216	1.24	0.75	c105719.graph_c0_seq1	2
Bd_FA_1	c105724.graph_c0	435.51	516	0	0	c105724.graph_c0_seq1	0
Bd_FA_1	c105725.graph_c0	158.62	239	0.53	0.32	c105725.graph_c0_seq1	1
Bd_FA_1	c105729.graph_c0	222.58	303	0	0	c105729.graph_c0_seq1	0
Bd_FA_1	c105733.graph_c0	134.63	215	0.62	0.38	c105733.graph_c0_seq1	1
Bd_FA_1	c105735.graph_c0	151.62	232	0	0	c105735.graph_c0_seq1	0
Bd_FA_1	c105737.graph_c0	288.55	369	0	0	c105737.graph_c0_seq1	0
Bd_FA_1	c10574.graph_c0	241.57	322	0.35	0.21	c10574.graph_c0_seq1	1
Bd_FA_1	c105744.graph_c0	157.62	238	0.53	0.32	c105744.graph_c0_seq1	1
Bd_FA_1	c105746.graph_c0	190.6	271	0.88	0.53	c105746.graph_c0_seq1	2
Bd_FA_1	c105750.graph_c0	280.55	361	2.39	1.45	c105750.graph_c0_seq1	8
Bd_FA_1	c105758.graph_c0	136.63	217	0	0	c105758.graph_c0_seq1	0
Bd_FA_1	c10577.graph_c0	652.48	733	0	0	c10577.graph_c0_seq1	0
Bd_FA_1	c105770.graph_c0	476.5	557	0	0	c105770.graph_c0_seq1	0
Bd_FA_1	c10579.graph_c0	627.48	708	0	0	c10579.graph_c0_seq1	0
Bd_FA_1	c105790.graph_c0	160.61	241	0	0	c105790.graph_c0_seq1	0
Bd_FA_1	c105791.graph_c0	198.59	279	0	0	c105791.graph_c0_seq1	0
Bd_FA_1	c105797.graph_c0	141.63	222	1.19	0.72	c105797.graph_c0_seq1	2
Bd_FA_1	c105798.graph_c0	309.54	390	0.81	0.49	c105798.graph_c0_seq1	3
Bd_FA_1	c1058.graph_c0	245.57	326	0	0	c1058.graph_c0_seq1	0
Bd_FA_1	c10580.graph_c0	139.63	220	0.6	0.36	c10580.graph_c0_seq1	1
Bd_FA_1	c105802.graph_c0	240.57	321	1.74	1.06	c105802.graph_c0_seq1	5
Bd_FA_1	c105805.graph_c0	261.56	342	0.64	0.39	c105805.graph_c0_seq1	2
Bd_FA_1	c105810.graph_c0	136.63	217	0.61	0.37	c105810.graph_c0_seq1	1
Bd_FA_1	c105818.graph_c0	139.63	220	0.6	0.36	c105818.graph_c0_seq1	1
Bd_FA_1	c105821.graph_c0	203.59	284	0.41	0.25	c105821.graph_c0_seq1	1
Bd_FA_1	c105823.graph_c0	229.57	310	1.83	1.11	c105823.graph_c0_seq1	5
Bd_FA_1	c10583.graph_c0	201.59	282	0.83	0.5	c10583.graph_c0_seq2	2
Bd_FA_1	c105832.graph_c0	140.63	221	0	0	c105832.graph_c0_seq1	0
Bd_FA_1	c105833.graph_c0	318.54	399	0	0	c105833.graph_c0_seq1	0
Bd_FA_1	c105838.graph_c0	212.58	293	0	0	c105838.graph_c0_seq1	0
Bd_FA_1	c105841.graph_c0	173.61	254	0	0	c105841.graph_c0_seq1	0
Bd_FA_1	c105855.graph_c0	291.55	372	0.58	0.35	c105855.graph_c0_seq1	2
Bd_FA_1	c10586.graph_c0	654.48	735	0	0	c10586.graph_c0_seq1	0
Bd_FA_1	c105860.graph_c0	221.58	302	0.38	0.23	c105860.graph_c0_seq1	1
Bd_FA_1	c105865.graph_c0	202.59	283	0	0	c105865.graph_c0_seq1	0
Bd_FA_1	c105871.graph_c0	161.61	242	1.04	0.63	c105871.graph_c0_seq1	2
Bd_FA_1	c105875.graph_c0	129.64	210	2.59	1.57	c105875.graph_c0_seq1	4
Bd_FA_1	c105876.graph_c0	536.49	617	0	0	c105876.graph_c0_seq1	0
Bd_FA_1	c10588.graph_c0	224.58	305	0	0	c10588.graph_c0_seq1	0
Bd_FA_1	c105881.graph_c0	260.56	341	0.97	0.59	c105881.graph_c0_seq1	3
Bd_FA_1	c105889.graph_c0	206.59	287	0	0	c105889.graph_c0_seq1	0
Bd_FA_1	c10589.graph_c0	272.56	353	0.62	0.37	c10589.graph_c0_seq1	2
Bd_FA_1	c105895.graph_c0	125.64	206	0	0	c105895.graph_c0_seq1	0
Bd_FA_1	c1059.graph_c0	145.63	226	0	0	c1059.graph_c0_seq1	0
Bd_FA_1	c10590.graph_c0	374.52	455	0.22	0.14	c10590.graph_c0_seq1	1
Bd_FA_1	c105909.graph_c0	263.56	344	0	0	c105909.graph_c0_seq1	0
Bd_FA_1	c10591.graph_c0	364.52	445	0	0	c10591.graph_c0_seq1	0
Bd_FA_1	c105917.graph_c0	135.63	216	0	0	c105917.graph_c0_seq1	0
Bd_FA_1	c105918.graph_c0	152.62	233	0	0	c105918.graph_c0_seq1	0
Bd_FA_1	c10592.graph_c0	360.53	441	0	0	c10592.graph_c0_seq1	0
Bd_FA_1	c105925.graph_c0	392.52	473	0	0	c105925.graph_c0_seq1	0
Bd_FA_1	c105932.graph_c0	242.57	323	0	0	c105932.graph_c0_seq1	0
Bd_FA_1	c105933.graph_c0	433.51	514	0.19	0.12	c105933.graph_c0_seq1	1
Bd_FA_1	c105945.graph_c0	157.62	238	0	0	c105945.graph_c0_seq1	0
Bd_FA_1	c105950.graph_c0	217.58	298	0	0	c105950.graph_c0_seq1	0
Bd_FA_1	c105951.graph_c0	178.6	259	0.47	0.28	c105951.graph_c0_seq1	1
Bd_FA_1	c105953.graph_c0	235.57	316	0.71	0.43	c105953.graph_c0_seq1	2
Bd_FA_1	c10596.graph_c0	472.5	553	0.35	0.21	c10596.graph_c0_seq1	2
Bd_FA_1	c105969.graph_c0	166.61	247	0	0	c105969.graph_c0_seq1	0
Bd_FA_1	c105971.graph_c0	331.53	412	0	0	c105971.graph_c0_seq1	0
Bd_FA_1	c105975.graph_c0	149.62	230	0.56	0.34	c105975.graph_c0_seq1	1
Bd_FA_1	c10598.graph_c0	171.61	252	0.98	0.59	c10598.graph_c0_seq1	2
Bd_FA_1	c105981.graph_c0	120.65	201	0	0	c105981.graph_c0_seq1	0
Bd_FA_1	c105996.graph_c0	177.6	258	0.95	0.57	c105996.graph_c0_seq1	2
Bd_FA_1	c106.graph_c0	134.63	215	1.25	0.76	c106.graph_c0_seq1	2
Bd_FA_1	c1060.graph_c0	183.6	264	0	0	c1060.graph_c0_seq1	0
Bd_FA_1	c10600.graph_c0	1220.47	1301	0.75	0.46	c10600.graph_c0_seq2	11
Bd_FA_1	c106006.graph_c0	226.58	307	0	0	c106006.graph_c0_seq1	0
Bd_FA_1	c10601.graph_c0	260.56	341	0	0	c10601.graph_c0_seq1	0
Bd_FA_1	c106014.graph_c0	174.61	255	0.96	0.58	c106014.graph_c0_seq1	2
Bd_FA_1	c106019.graph_c0	162.61	243	0	0	c106019.graph_c0_seq1	0
Bd_FA_1	c106024.graph_c0	133.63	214	0	0	c106024.graph_c0_seq1	0
Bd_FA_1	c106026.graph_c0	132.64	213	0.63	0.38	c106026.graph_c0_seq1	1
Bd_FA_1	c106028.graph_c0	185.6	266	1.36	0.82	c106028.graph_c0_seq1	3
Bd_FA_1	c10603.graph_c0	397.52	478	0.63	0.38	c10603.graph_c0_seq1	3
Bd_FA_1	c106030.graph_c0	168.61	249	0	0	c106030.graph_c0_seq1	0
Bd_FA_1	c106033.graph_c0	261.56	342	0.32	0.19	c106033.graph_c0_seq1	1
Bd_FA_1	c106039.graph_c0	143.63	224	0.58	0.35	c106039.graph_c0_seq1	1
Bd_FA_1	c10604.graph_c0	502.49	583	0	0	c10604.graph_c0_seq1	0
Bd_FA_1	c106041.graph_c0	132.64	213	1.27	0.77	c106041.graph_c0_seq1	2
Bd_FA_1	c106053.graph_c0	142.63	223	1.18	0.71	c106053.graph_c0_seq1	2
Bd_FA_1	c106076.graph_c0	166.61	247	0	0	c106076.graph_c0_seq1	0
Bd_FA_1	c106083.graph_c0	172.61	253	0	0	c106083.graph_c0_seq1	0
Bd_FA_1	c106084.graph_c0	147.62	228	1.71	1.03	c106084.graph_c0_seq1	3
Bd_FA_1	c10609.graph_c0	160.61	241	2.09	1.27	c10609.graph_c0_seq1	4
Bd_FA_1	c1061.graph_c0	293.55	374	0.29	0.17	c1061.graph_c0_seq1	1
Bd_FA_1	c106101.graph_c0	263.56	344	0	0	c106101.graph_c0_seq1	0
Bd_FA_1	c106102.graph_c0	125.64	206	0	0	c106102.graph_c0_seq1	0
Bd_FA_1	c106105.graph_c0	151.62	232	0	0	c106105.graph_c0_seq1	0
Bd_FA_1	c106113.graph_c0	166.61	247	1.51	0.92	c106113.graph_c0_seq1	3
Bd_FA_1	c106117.graph_c0	203.59	284	0.82	0.5	c106117.graph_c0_seq1	2
Bd_FA_1	c106124.graph_c0	132.64	213	0	0	c106124.graph_c0_seq1	0
Bd_FA_1	c10613.graph_c0	340.53	421	1.23	0.75	c10613.graph_c0_seq1	5
Bd_FA_1	c106139.graph_c0	285.55	366	0	0	c106139.graph_c0_seq1	0
Bd_FA_1	c106140.graph_c0	243.57	324	0	0	c106140.graph_c0_seq1	0
Bd_FA_1	c10615.graph_c0	169.61	250	0	0	c10615.graph_c0_seq1	0
Bd_FA_1	c106155.graph_c0	137.63	218	0	0	c106155.graph_c0_seq1	0
Bd_FA_1	c106158.graph_c0	194.59	275	1.29	0.78	c106158.graph_c0_seq1	3
Bd_FA_1	c106159.graph_c0	145.63	226	0	0	c106159.graph_c0_seq1	0
Bd_FA_1	c10616.graph_c0	509.49	590	1.32	0.8	c10616.graph_c0_seq1	8
Bd_FA_1	c106161.graph_c0	172.61	253	0.49	0.29	c106161.graph_c0_seq1	1
Bd_FA_1	c106167.graph_c0	142.63	223	2.36	1.43	c106167.graph_c0_seq1	4
Bd_FA_1	c10617.graph_c0	256.56	337	0	0	c10617.graph_c0_seq1	0
Bd_FA_1	c106172.graph_c0	136.63	217	0	0	c106172.graph_c0_seq1	0
Bd_FA_1	c106174.graph_c0	121.65	202	0	0	c106174.graph_c0_seq1	0
Bd_FA_1	c10618.graph_c0	157.62	238	0	0	c10618.graph_c0_seq1	0
Bd_FA_1	c106181.graph_c0	141.63	222	1.78	1.08	c106181.graph_c0_seq1	3
Bd_FA_1	c106182.graph_c0	238.57	319	0	0	c106182.graph_c0_seq1	0
Bd_FA_1	c10619.graph_c0	435.51	516	0.38	0.23	c10619.graph_c0_seq1	2
Bd_FA_1	c106190.graph_c0	140.63	221	1.19	0.72	c106190.graph_c0_seq1	2
Bd_FA_1	c106196.graph_c0	163.61	244	0.51	0.31	c106196.graph_c0_seq1	1
Bd_FA_1	c106199.graph_c0	164.61	245	0	0	c106199.graph_c0_seq1	0
Bd_FA_1	c106202.graph_c0	133.63	214	0.63	0.38	c106202.graph_c0_seq1	1
Bd_FA_1	c106218.graph_c0	265.56	346	0.95	0.57	c106218.graph_c0_seq1	3
Bd_FA_1	c106229.graph_c0	177.6	258	0	0	c106229.graph_c0_seq1	0
Bd_FA_1	c10623.graph_c0	277.55	358	0	0	c10623.graph_c0_seq1	0
Bd_FA_1	c106232.graph_c0	170.61	251	0.49	0.3	c106232.graph_c0_seq1	1
Bd_FA_1	c10624.graph_c0	685.47	766	0.24	0.15	c10624.graph_c0_seq1	2
Bd_FA_1	c106250.graph_c0	129.64	210	0	0	c106250.graph_c0_seq1	0
Bd_FA_1	c10626.graph_c0	301.54	382	0	0	c10626.graph_c0_seq1	0
Bd_FA_1	c106260.graph_c0	166.61	247	0.5	0.31	c106260.graph_c0_seq1	1
Bd_FA_1	c106271.graph_c0	210.58	291	0.4	0.24	c106271.graph_c0_seq1	1
Bd_FA_1	c106275.graph_c0	185.6	266	0.9	0.55	c106275.graph_c0_seq1	2
Bd_FA_1	c106276.graph_c0	249.57	330	0.67	0.41	c106276.graph_c0_seq1	2
Bd_FA_1	c10628.graph_c0	181.6	262	0.92	0.56	c10628.graph_c0_seq1	2
Bd_FA_1	c106291.graph_c0	125.64	206	0	0	c106291.graph_c0_seq1	0
Bd_FA_1	c106301.graph_c0	168.61	249	0	0	c106301.graph_c0_seq1	0
Bd_FA_1	c106312.graph_c0	241.57	322	1.04	0.63	c106312.graph_c0_seq1	3
Bd_FA_1	c106313.graph_c0	191.59	272	0	0	c106313.graph_c0_seq1	0
Bd_FA_1	c106318.graph_c0	153.62	234	0	0	c106318.graph_c0_seq1	0
Bd_FA_1	c106322.graph_c0	123.64	204	0	0	c106322.graph_c0_seq1	0
Bd_FA_1	c106324.graph_c0	201.59	282	1.66	1.01	c106324.graph_c0_seq1	4
Bd_FA_1	c10634.graph_c0	405.51	486	0.41	0.25	c10634.graph_c0_seq1	2
Bd_FA_1	c106341.graph_c0	222.58	303	0	0	c106341.graph_c0_seq1	0
Bd_FA_1	c106351.graph_c0	166.61	247	0	0	c106351.graph_c0_seq1	0
Bd_FA_1	c106352.graph_c0	140.63	221	0	0	c106352.graph_c0_seq1	0
Bd_FA_1	c106359.graph_c0	133.63	214	0.63	0.38	c106359.graph_c0_seq1	1
Bd_FA_1	c106360.graph_c0	159.62	240	0.53	0.32	c106360.graph_c0_seq1	1
Bd_FA_1	c106373.graph_c0	268.56	349	0	0	c106373.graph_c0_seq1	0
Bd_FA_1	c106382.graph_c0	125.64	206	0	0	c106382.graph_c0_seq1	0
Bd_FA_1	c106399.graph_c0	360.53	441	0	0	c106399.graph_c0_seq1	0
Bd_FA_1	c10640.graph_c0	307.54	388	0.82	0.5	c10640.graph_c0_seq2	3
Bd_FA_1	c10641.graph_c0	208.59	289	0	0	c10641.graph_c0_seq1	0
Bd_FA_1	c106412.graph_c0	139.63	220	0	0	c106412.graph_c0_seq1	0
Bd_FA_1	c106413.graph_c0	170.61	251	0.49	0.3	c106413.graph_c0_seq1	1
Bd_FA_1	c106416.graph_c0	146.62	227	1.72	1.04	c106416.graph_c0_seq1	3
Bd_FA_1	c106417.graph_c0	251.56	332	0.33	0.2	c106417.graph_c0_seq1	1
Bd_FA_1	c106422.graph_c0	198.59	279	0	0	c106422.graph_c0_seq1	0
Bd_FA_1	c106427.graph_c0	195.59	276	0.43	0.26	c106427.graph_c0_seq1	1
Bd_FA_1	c10643.graph_c0	1359.47	1440	0.98	0.6	c10643.graph_c0_seq1	16
Bd_FA_1	c106430.graph_c0	165.61	246	0.51	0.31	c106430.graph_c0_seq1	1
Bd_FA_1	c106432.graph_c0	220.58	301	0.38	0.23	c106432.graph_c0_seq1	1
Bd_FA_1	c106436.graph_c0	132.64	213	0	0	c106436.graph_c0_seq1	0
Bd_FA_1	c10644.graph_c0	325.54	406	0.77	0.47	c10644.graph_c0_seq1	3
Bd_FA_1	c106449.graph_c0	208.59	289	1.61	0.98	c106449.graph_c0_seq1	4
Bd_FA_1	c10645.graph_c0	293.55	374	0.57	0.35	c10645.graph_c0_seq1	2
Bd_FA_1	c106450.graph_c0	368.52	449	0.68	0.41	c106450.graph_c0_seq1	3
Bd_FA_1	c106456.graph_c0	131.64	212	0	0	c106456.graph_c0_seq1	0
Bd_FA_1	c106457.graph_c0	144.63	225	0	0	c106457.graph_c0_seq1	0
Bd_FA_1	c106462.graph_c0	226.58	307	1.11	0.67	c106462.graph_c0_seq1	3
Bd_FA_1	c106467.graph_c0	147.62	228	1.14	0.69	c106467.graph_c0_seq1	2
Bd_FA_1	c106470.graph_c0	163.61	244	0	0	c106470.graph_c0_seq1	0
Bd_FA_1	c106473.graph_c0	123.64	204	2.04	1.24	c106473.graph_c0_seq1	3
Bd_FA_1	c10649.graph_c0	816.47	897	0.31	0.19	c10649.graph_c0_seq2	3
Bd_FA_1	c106497.graph_c0	151.62	232	1.11	0.67	c106497.graph_c0_seq1	2
Bd_FA_1	c1065.graph_c0	619.48	700	0.68	0.41	c1065.graph_c0_seq1	5
Bd_FA_1	c106502.graph_c0	139.63	220	0	0	c106502.graph_c0_seq1	0
Bd_FA_1	c106510.graph_c0	130.64	211	0	0	c106510.graph_c0_seq1	0
Bd_FA_1	c106526.graph_c0	139.63	220	1.2	0.73	c106526.graph_c0_seq1	2
Bd_FA_1	c10653.graph_c0	193.59	274	0	0	c10653.graph_c0_seq1	0
Bd_FA_1	c106532.graph_c0	459.5	540	0	0	c106532.graph_c0_seq1	0
Bd_FA_1	c106533.graph_c0	192.59	273	0	0	c106533.graph_c0_seq1	0
Bd_FA_1	c106535.graph_c0	170.61	251	0	0	c106535.graph_c0_seq1	0
Bd_FA_1	c106536.graph_c0	154.62	235	0	0	c106536.graph_c0_seq1	0
Bd_FA_1	c106540.graph_c0	198.59	279	0	0	c106540.graph_c0_seq1	0
Bd_FA_1	c106549.graph_c0	193.59	274	0	0	c106549.graph_c0_seq1	0
Bd_FA_1	c10655.graph_c0	965.47	1046	0.87	0.53	c10655.graph_c0_seq1	10
Bd_FA_1	c106555.graph_c0	135.63	216	0	0	c106555.graph_c0_seq1	0
Bd_FA_1	c106560.graph_c0	149.62	230	0.56	0.34	c106560.graph_c0_seq1	1
Bd_FA_1	c106569.graph_c0	148.62	229	0	0	c106569.graph_c0_seq1	0
Bd_FA_1	c106573.graph_c0	183.6	264	0.91	0.55	c106573.graph_c0_seq1	2
Bd_FA_1	c106574.graph_c0	340.53	421	0	0	c106574.graph_c0_seq1	0
Bd_FA_1	c10658.graph_c0	462.5	543	0.91	0.55	c10658.graph_c0_seq1	5
Bd_FA_1	c106581.graph_c0	189.6	270	0	0	c106581.graph_c0_seq1	0
Bd_FA_1	c10659.graph_c0	396.52	477	0	0	c10659.graph_c0_seq1	0
Bd_FA_1	c10660.graph_c0	192.59	273	0	0	c10660.graph_c0_seq1	0
Bd_FA_1	c106601.graph_c0	214.58	295	0	0	c106601.graph_c0_seq1	0
Bd_FA_1	c106608.graph_c0	141.63	222	0.59	0.36	c106608.graph_c0_seq1	1
Bd_FA_1	c10661.graph_c0	423.51	504	0	0	c10661.graph_c0_seq1	0
Bd_FA_1	c106635.graph_c0	144.63	225	1.74	1.06	c106635.graph_c0_seq1	3
Bd_FA_1	c106662.graph_c0	169.61	250	0.49	0.3	c106662.graph_c0_seq1	1
Bd_FA_1	c106663.graph_c0	137.63	218	0.61	0.37	c106663.graph_c0_seq1	1
Bd_FA_1	c10667.graph_c0	579.48	660	0	0	c10667.graph_c0_seq1	0
Bd_FA_1	c106674.graph_c0	134.63	215	1.25	0.76	c106674.graph_c0_seq1	2
Bd_FA_1	c106679.graph_c0	122.64	203	1.37	0.83	c106679.graph_c0_seq1	2
Bd_FA_1	c10668.graph_c0	182.6	263	0	0	c10668.graph_c0_seq1	0
Bd_FA_1	c106681.graph_c0	282.55	363	0.89	0.54	c106681.graph_c0_seq1	3
Bd_FA_1	c106684.graph_c0	176.6	257	0	0	c106684.graph_c0_seq1	0
Bd_FA_1	c106685.graph_c0	186.6	267	0	0	c106685.graph_c0_seq1	0
Bd_FA_1	c106688.graph_c0	136.63	217	0	0	c106688.graph_c0_seq1	0
Bd_FA_1	c106689.graph_c0	145.63	226	0	0	c106689.graph_c0_seq1	0
Bd_FA_1	c106693.graph_c0	141.63	222	0	0	c106693.graph_c0_seq1	0
Bd_FA_1	c1067.graph_c0	292.55	373	0	0	c1067.graph_c0_seq1	0
Bd_FA_1	c10670.graph_c0	201.59	282	0	0	c10670.graph_c0_seq1	0
Bd_FA_1	c10671.graph_c0	499.5	580	0	0	c10671.graph_c0_seq1	0
Bd_FA_1	c106719.graph_c0	158.62	239	0.53	0.32	c106719.graph_c0_seq1	1
Bd_FA_1	c10672.graph_c0	324.54	405	0.77	0.47	c10672.graph_c0_seq1	3
Bd_FA_1	c106729.graph_c0	131.64	212	0	0	c106729.graph_c0_seq1	0
Bd_FA_1	c106731.graph_c0	143.63	224	1.17	0.71	c106731.graph_c0_seq1	2
Bd_FA_1	c106736.graph_c0	286.55	367	0	0	c106736.graph_c0_seq1	0
Bd_FA_1	c10674.graph_c0	307.54	388	0	0	c10674.graph_c0_seq1	0
Bd_FA_1	c106742.graph_c0	227.58	308	0	0	c106742.graph_c0_seq1	0
Bd_FA_1	c106749.graph_c0	253.56	334	0.99	0.6	c106749.graph_c0_seq1	3
Bd_FA_1	c10675.graph_c0	290.55	371	1.73	1.05	c10675.graph_c0_seq1	6
Bd_FA_1	c106756.graph_c0	171.61	252	0	0	c106756.graph_c0_seq1	0
Bd_FA_1	c106758.graph_c0	637.48	718	0	0	c106758.graph_c0_seq1	0
Bd_FA_1	c106760.graph_c0	221.58	302	0	0	c106760.graph_c0_seq1	0
Bd_FA_1	c106762.graph_c0	394.52	475	0.85	0.51	c106762.graph_c0_seq1	4
Bd_FA_1	c106767.graph_c0	158.62	239	0	0	c106767.graph_c0_seq1	0
Bd_FA_1	c10677.graph_c0	268.56	349	0	0	c10677.graph_c0_seq1	0
Bd_FA_1	c106770.graph_c0	182.6	263	0	0	c106770.graph_c0_seq1	0
Bd_FA_1	c106780.graph_c0	144.63	225	0.58	0.35	c106780.graph_c0_seq1	1
Bd_FA_1	c106785.graph_c0	296.55	377	0	0	c106785.graph_c0_seq1	0
Bd_FA_1	c10679.graph_c0	232.57	313	0	0	c10679.graph_c0_seq1	0
Bd_FA_1	c106793.graph_c0	160.61	241	1.05	0.63	c106793.graph_c0_seq1	2
Bd_FA_1	c106799.graph_c0	258.56	339	0	0	c106799.graph_c0_seq1	0
Bd_FA_1	c10680.graph_c0	187.6	268	0	0	c10680.graph_c0_seq1	0
Bd_FA_1	c106807.graph_c0	143.63	224	0	0	c106807.graph_c0_seq1	0
Bd_FA_1	c10681.graph_c0	181.6	262	0.92	0.56	c10681.graph_c0_seq1	2
Bd_FA_1	c106810.graph_c0	135.63	216	1.24	0.75	c106810.graph_c0_seq1	2
Bd_FA_1	c106818.graph_c0	331.53	412	0.51	0.31	c106818.graph_c0_seq1	2
Bd_FA_1	c10682.graph_c0	717.47	798	0	0	c10682.graph_c0_seq1	0
Bd_FA_1	c106824.graph_c0	192.59	273	0	0	c106824.graph_c0_seq1	0
Bd_FA_1	c106837.graph_c0	144.63	225	0.58	0.35	c106837.graph_c0_seq1	1
Bd_FA_1	c106846.graph_c0	170.61	251	0.49	0.3	c106846.graph_c0_seq1	1
Bd_FA_1	c106847.graph_c0	219.58	300	0	0	c106847.graph_c0_seq1	0
Bd_FA_1	c106848.graph_c0	382.52	463	0	0	c106848.graph_c0_seq1	0
Bd_FA_1	c10685.graph_c0	383.52	464	0.22	0.13	c10685.graph_c0_seq1	1
Bd_FA_1	c106854.graph_c0	122.64	203	0.69	0.42	c106854.graph_c0_seq1	1
Bd_FA_1	c106855.graph_c0	170.61	251	0	0	c106855.graph_c0_seq1	0
Bd_FA_1	c106870.graph_c0	143.63	224	0	0	c106870.graph_c0_seq1	0
Bd_FA_1	c106874.graph_c0	192.59	273	1.31	0.79	c106874.graph_c0_seq1	3
Bd_FA_1	c106882.graph_c0	179.6	260	0.93	0.57	c106882.graph_c0_seq1	2
Bd_FA_1	c106887.graph_c0	161.61	242	1.04	0.63	c106887.graph_c0_seq1	2
Bd_FA_1	c106888.graph_c0	251.56	332	0	0	c106888.graph_c0_seq1	0
Bd_FA_1	c10689.graph_c0	230.57	311	0	0	c10689.graph_c0_seq1	0
Bd_FA_1	c106890.graph_c0	164.61	245	1.02	0.62	c106890.graph_c0_seq1	2
Bd_FA_1	c106894.graph_c0	144.63	225	0.58	0.35	c106894.graph_c0_seq1	1
Bd_FA_1	c106898.graph_c0	260.56	341	0	0	c106898.graph_c0_seq1	0
Bd_FA_1	c1069.graph_c0	508.49	589	0.66	0.4	c1069.graph_c0_seq1	4
Bd_FA_1	c10690.graph_c0	339.53	420	0	0	c10690.graph_c0_seq1	0
Bd_FA_1	c106902.graph_c0	139.63	220	0.6	0.36	c106902.graph_c0_seq1	1
Bd_FA_1	c106906.graph_c0	367.52	448	0	0	c106906.graph_c0_seq1	0
Bd_FA_1	c106907.graph_c0	189.6	270	1.33	0.8	c106907.graph_c0_seq1	3
Bd_FA_1	c10691.graph_c0	184.6	265	0.45	0.28	c10691.graph_c0_seq1	1
Bd_FA_1	c106914.graph_c0	170.61	251	0	0	c106914.graph_c0_seq1	0
Bd_FA_1	c106915.graph_c0	142.63	223	0	0	c106915.graph_c0_seq1	0
Bd_FA_1	c10692.graph_c0	188.6	269	0.44	0.27	c10692.graph_c0_seq1	1
Bd_FA_1	c106940.graph_c0	141.63	222	1.19	0.72	c106940.graph_c0_seq1	2
Bd_FA_1	c106952.graph_c0	202.59	283	0	0	c106952.graph_c0_seq1	0
Bd_FA_1	c106959.graph_c0	135.63	216	1.86	1.13	c106959.graph_c0_seq1	3
Bd_FA_1	c106965.graph_c0	130.64	211	0	0	c106965.graph_c0_seq1	0
Bd_FA_1	c106985.graph_c0	163.61	244	0	0	c106985.graph_c0_seq1	0
Bd_FA_1	c106987.graph_c0	130.64	211	0	0	c106987.graph_c0_seq1	0
Bd_FA_1	c106989.graph_c0	230.57	311	0.36	0.22	c106989.graph_c0_seq1	1
Bd_FA_1	c106998.graph_c0	143.63	224	0	0	c106998.graph_c0_seq1	0
Bd_FA_1	c1070.graph_c0	188.6	269	0	0	c1070.graph_c0_seq1	0
Bd_FA_1	c107012.graph_c0	121.65	202	0	0	c107012.graph_c0_seq1	0
Bd_FA_1	c107017.graph_c0	137.63	218	1.83	1.11	c107017.graph_c0_seq1	3
Bd_FA_1	c107019.graph_c0	351.53	432	0.24	0.14	c107019.graph_c0_seq1	1
Bd_FA_1	c10702.graph_c0	171.61	252	0	0	c10702.graph_c0_seq1	0
Bd_FA_1	c107032.graph_c0	167.61	248	1	0.61	c107032.graph_c0_seq1	2
Bd_FA_1	c107036.graph_c0	298.55	379	0	0	c107036.graph_c0_seq1	0
Bd_FA_1	c107037.graph_c0	303.54	384	0	0	c107037.graph_c0_seq1	0
Bd_FA_1	c107049.graph_c0	140.63	221	0	0	c107049.graph_c0_seq1	0
Bd_FA_1	c107051.graph_c0	143.63	224	0.58	0.35	c107051.graph_c0_seq1	1
Bd_FA_1	c107057.graph_c0	212.58	293	0.39	0.24	c107057.graph_c0_seq1	1
Bd_FA_1	c10706.graph_c0	1001.47	1082	0.33	0.2	c10706.graph_c0_seq1	4
Bd_FA_1	c107063.graph_c0	137.63	218	1.22	0.74	c107063.graph_c0_seq1	2
Bd_FA_1	c107069.graph_c0	145.63	226	0.58	0.35	c107069.graph_c0_seq1	1
Bd_FA_1	c107083.graph_c0	194.59	275	0.43	0.26	c107083.graph_c0_seq1	1
Bd_FA_1	c107089.graph_c0	136.63	217	0	0	c107089.graph_c0_seq1	0
Bd_FA_1	c107098.graph_c0	215.58	296	0.39	0.24	c107098.graph_c0_seq1	1
Bd_FA_1	c107099.graph_c0	461.5	542	0.18	0.11	c107099.graph_c0_seq1	1
Bd_FA_1	c1071.graph_c0	352.53	433	0.48	0.29	c1071.graph_c0_seq1	2
Bd_FA_1	c10710.graph_c0	155.62	236	0	0	c10710.graph_c0_seq1	0
Bd_FA_1	c107102.graph_c0	305.54	386	0	0	c107102.graph_c0_seq1	0
Bd_FA_1	c107105.graph_c0	194.59	275	1.29	0.78	c107105.graph_c0_seq1	3
Bd_FA_1	c107109.graph_c0	160.61	241	0	0	c107109.graph_c0_seq1	0
Bd_FA_1	c10711.graph_c0	180.6	261	0	0	c10711.graph_c0_seq1	0
Bd_FA_1	c107118.graph_c0	149.62	230	0	0	c107118.graph_c0_seq1	0
Bd_FA_1	c10712.graph_c0	197.59	278	0	0	c10712.graph_c0_seq1	0
Bd_FA_1	c107120.graph_c0	216.58	297	0	0	c107120.graph_c0_seq1	0
Bd_FA_1	c107121.graph_c0	128.64	209	0.65	0.4	c107121.graph_c0_seq1	1
Bd_FA_1	c107135.graph_c0	379.52	460	0	0	c107135.graph_c0_seq1	0
Bd_FA_1	c107145.graph_c0	148.62	229	1.7	1.03	c107145.graph_c0_seq1	3
Bd_FA_1	c107154.graph_c0	175.6	256	0.96	0.58	c107154.graph_c0_seq1	2
Bd_FA_1	c107166.graph_c0	147.62	228	0	0	c107166.graph_c0_seq1	0
Bd_FA_1	c10717.graph_c0	172.61	253	0	0	c10717.graph_c0_seq1	0
Bd_FA_1	c107188.graph_c0	313.54	394	0	0	c107188.graph_c0_seq1	0
Bd_FA_1	c107195.graph_c0	141.63	222	0	0	c107195.graph_c0_seq1	0
Bd_FA_1	c107200.graph_c0	172.61	253	0	0	c107200.graph_c0_seq1	0
Bd_FA_1	c107204.graph_c0	191.59	272	0	0	c107204.graph_c0_seq1	0
Bd_FA_1	c107208.graph_c0	177.6	258	0.47	0.29	c107208.graph_c0_seq1	1
Bd_FA_1	c107218.graph_c0	179.6	260	0	0	c107218.graph_c0_seq1	0
Bd_FA_1	c10724.graph_c0	236.57	317	0	0	c10724.graph_c0_seq1	0
Bd_FA_1	c107240.graph_c0	145.63	226	0	0	c107240.graph_c0_seq1	0
Bd_FA_1	c107259.graph_c0	205.59	286	0	0	c107259.graph_c0_seq1	0
Bd_FA_1	c10726.graph_c0	190.6	271	0	0	c10726.graph_c0_seq1	0
Bd_FA_1	c10727.graph_c0	399.52	480	0	0	c10727.graph_c0_seq1	0
Bd_FA_1	c107270.graph_c0	168.61	249	2.49	1.51	c107270.graph_c0_seq1	5
Bd_FA_1	c107282.graph_c0	139.63	220	0	0	c107282.graph_c0_seq1	0
Bd_FA_1	c107290.graph_c0	253.56	334	0	0	c107290.graph_c0_seq1	0
Bd_FA_1	c1073.graph_c0	234.57	315	0.36	0.22	c1073.graph_c0_seq1	1
Bd_FA_1	c10730.graph_c0	144.63	225	0	0	c10730.graph_c0_seq1	0
Bd_FA_1	c107304.graph_c0	212.58	293	0.39	0.24	c107304.graph_c0_seq1	1
Bd_FA_1	c107307.graph_c0	199.59	280	0.84	0.51	c107307.graph_c0_seq1	2
Bd_FA_1	c107310.graph_c0	347.53	428	0.24	0.15	c107310.graph_c0_seq1	1
Bd_FA_1	c107327.graph_c0	154.62	235	0	0	c107327.graph_c0_seq1	0
Bd_FA_1	c107330.graph_c0	149.62	230	0	0	c107330.graph_c0_seq1	0
Bd_FA_1	c107350.graph_c0	218.58	299	0	0	c107350.graph_c0_seq1	0
Bd_FA_1	c107351.graph_c0	130.64	211	1.29	0.78	c107351.graph_c0_seq1	2
Bd_FA_1	c107352.graph_c0	166.61	247	0.5	0.31	c107352.graph_c0_seq1	1
Bd_FA_1	c107362.graph_c0	262.56	343	1.28	0.77	c107362.graph_c0_seq1	4
Bd_FA_1	c107385.graph_c0	151.62	232	0.55	0.34	c107385.graph_c0_seq1	1
Bd_FA_1	c107394.graph_c0	159.62	240	0	0	c107394.graph_c0_seq1	0
Bd_FA_1	c107401.graph_c0	189.6	270	0	0	c107401.graph_c0_seq1	0
Bd_FA_1	c10741.graph_c0	164.61	245	0	0	c10741.graph_c0_seq1	0
Bd_FA_1	c107422.graph_c0	150.62	231	0.56	0.34	c107422.graph_c0_seq1	1
Bd_FA_1	c107427.graph_c0	186.6	267	0	0	c107427.graph_c0_seq1	0
Bd_FA_1	c10743.graph_c0	451.5	532	0.56	0.34	c10743.graph_c0_seq1	3
Bd_FA_1	c107439.graph_c0	359.53	440	0.47	0.28	c107439.graph_c0_seq1	2
Bd_FA_1	c107448.graph_c0	155.62	236	1.08	0.65	c107448.graph_c0_seq1	2
Bd_FA_1	c107459.graph_c0	148.62	229	0	0	c107459.graph_c0_seq1	0
Bd_FA_1	c107467.graph_c0	166.61	247	0	0	c107467.graph_c0_seq1	0
Bd_FA_1	c107468.graph_c0	184.6	265	1.82	1.1	c107468.graph_c0_seq1	4
Bd_FA_1	c107478.graph_c0	287.55	368	0.58	0.35	c107478.graph_c0_seq1	2
Bd_FA_1	c10748.graph_c0	210.58	291	0.8	0.48	c10748.graph_c0_seq1	2
Bd_FA_1	c107485.graph_c0	135.63	216	1.86	1.13	c107485.graph_c0_seq1	3
Bd_FA_1	c1075.graph_c0	1149.47	1230	0.73	0.44	c1075.graph_c0_seq1	10
Bd_FA_1	c10750.graph_c0	591.48	672	0	0	c10750.graph_c0_seq1	0
Bd_FA_1	c107503.graph_c0	274.55	355	0.61	0.37	c107503.graph_c0_seq1	2
Bd_FA_1	c107507.graph_c0	228.58	309	0	0	c107507.graph_c0_seq1	0
Bd_FA_1	c107524.graph_c0	320.54	401	0	0	c107524.graph_c0_seq1	0
Bd_FA_1	c107529.graph_c0	164.61	245	1.02	0.62	c107529.graph_c0_seq1	2
Bd_FA_1	c107530.graph_c0	287.55	368	1.46	0.88	c107530.graph_c0_seq1	5
Bd_FA_1	c107534.graph_c0	180.6	261	2.79	1.69	c107534.graph_c0_seq1	6
Bd_FA_1	c107550.graph_c0	155.62	236	0.54	0.33	c107550.graph_c0_seq1	1
Bd_FA_1	c107556.graph_c0	178.6	259	1.41	0.85	c107556.graph_c0_seq1	3
Bd_FA_1	c10757.graph_c0	178.6	259	1.88	1.14	c10757.graph_c0_seq1	4
Bd_FA_1	c107570.graph_c0	240.57	321	0.35	0.21	c107570.graph_c0_seq1	1
Bd_FA_1	c10758.graph_c0	431.51	512	0	0	c10758.graph_c0_seq1	0
Bd_FA_1	c107581.graph_c0	121.65	202	0	0	c107581.graph_c0_seq1	0
Bd_FA_1	c107582.graph_c0	350.53	431	0.72	0.43	c107582.graph_c0_seq1	3
Bd_FA_1	c10759.graph_c0	193.59	274	0.43	0.26	c10759.graph_c0_seq1	1
Bd_FA_1	c107590.graph_c0	179.6	260	0.47	0.28	c107590.graph_c0_seq1	1
[truncated: 620,121+ more rows]
