# Supplementary material for: The Effects of Nine Compounds on Aldehyde-Oxidase-Related Genes in Bactrocera dorsalis (Hendel)
Source: Genes (Basel). 2023 Dec 25;15(1):35. doi: 10.3390/genes15010035 (PMC10815873; doi:10.3390/genes15010035)
Supplement: Supplementary file 1 [file genes-15-00035-s001.zip › Supplementary/Supplementary Table S5_Gene Expression Of Male.xlsx]

## Sheet: Sheet1
Parts	Gene_ID	Effective_Length	Length	TPM	FPKM	Transcript_ID(s)	Expected_Count
Bd_MA_1	c0.graph_c0	460.8	550	0	0	c0.graph_c0_seq1	0
Bd_MA_1	c1.graph_c0	250.87	340	0	0	c1.graph_c0_seq1	0
Bd_MA_1	c100.graph_c0	465.8	555	0	0	c100.graph_c0_seq1	0
Bd_MA_1	c100012.graph_c0	343.83	433	0.27	0.18	c100012.graph_c0_seq1	1
Bd_MA_1	c100017.graph_c0	258.86	348	0	0	c100017.graph_c0_seq1	0
Bd_MA_1	c100019.graph_c0	150.92	240	0	0	c100019.graph_c0_seq1	0
Bd_MA_1	c10002.graph_c0	422.81	512	0.22	0.14	c10002.graph_c0_seq1	1
Bd_MA_1	c100021.graph_c0	217.88	307	0	0	c100021.graph_c0_seq1	0
Bd_MA_1	c100025.graph_c0	214.88	304	0.44	0.28	c100025.graph_c0_seq1	1
Bd_MA_1	c100027.graph_c0	201.89	291	0	0	c100027.graph_c0_seq1	0
Bd_MA_1	c100030.graph_c0	250.87	340	0.38	0.24	c100030.graph_c0_seq1	1
Bd_MA_1	c100038.graph_c0	369.83	459	1.53	0.98	c100038.graph_c0_seq1	6
Bd_MA_1	c100044.graph_c0	253.87	343	0.37	0.24	c100044.graph_c0_seq1	1
Bd_MA_1	c100045.graph_c0	165.91	255	0	0	c100045.graph_c0_seq1	0
Bd_MA_1	c100053.graph_c0	242.87	332	0	0	c100053.graph_c0_seq1	0
Bd_MA_1	c100055.graph_c0	549.79	639	0	0	c100055.graph_c0_seq1	0
Bd_MA_1	c100059.graph_c0	143.93	233	1.31	0.84	c100059.graph_c0_seq1	2
Bd_MA_1	c100063.graph_c0	290.85	380	0	0	c100063.graph_c0_seq1	0
Bd_MA_1	c100066.graph_c0	173.91	263	0	0	c100066.graph_c0_seq1	0
Bd_MA_1	c100067.graph_c0	111.96	201	0	0	c100067.graph_c0_seq1	0
Bd_MA_1	c100068.graph_c0	218.88	308	0	0	c100068.graph_c0_seq1	0
Bd_MA_1	c100069.graph_c0	124.94	214	0	0	c100069.graph_c0_seq1	0
Bd_MA_1	c10007.graph_c0	113.95	203	0	0	c10007.graph_c0_seq1	0
Bd_MA_1	c100071.graph_c0	287.85	377	0	0	c100071.graph_c0_seq1	0
Bd_MA_1	c100076.graph_c0	157.92	247	0	0	c100076.graph_c0_seq1	0
Bd_MA_1	c100078.graph_c0	175.91	265	0	0	c100078.graph_c0_seq1	0
Bd_MA_1	c100079.graph_c0	197.89	287	0	0	c100079.graph_c0_seq1	0
Bd_MA_1	c100080.graph_c0	237.87	327	0	0	c100080.graph_c0_seq1	0
Bd_MA_1	c100081.graph_c0	272.86	362	0	0	c100081.graph_c0_seq1	0
Bd_MA_1	c100082.graph_c0	138.93	228	0	0	c100082.graph_c0_seq1	0
Bd_MA_1	c100088.graph_c0	165.91	255	0	0	c100088.graph_c0_seq1	0
Bd_MA_1	c100089.graph_c0	187.9	277	0	0	c100089.graph_c0_seq1	0
Bd_MA_1	c10009.graph_c0	168.91	258	0	0	c10009.graph_c0_seq1	0
Bd_MA_1	c100090.graph_c0	119.95	209	0	0	c100090.graph_c0_seq1	0
Bd_MA_1	c100096.graph_c0	122.95	212	0.77	0.49	c100096.graph_c0_seq1	1
Bd_MA_1	c100099.graph_c0	134.94	224	1.4	0.9	c100099.graph_c0_seq1	2
Bd_MA_1	c1001.graph_c0	335.84	425	0	0	c1001.graph_c0_seq1	0
Bd_MA_1	c10010.graph_c0	180.9	270	0	0	c10010.graph_c0_seq1	0
Bd_MA_1	c100100.graph_c0	395.82	485	0	0	c100100.graph_c0_seq1	0
Bd_MA_1	c100101.graph_c0	271.86	361	0	0	c100101.graph_c0_seq1	0
Bd_MA_1	c100102.graph_c0	123.94	213	1.52	0.97	c100102.graph_c0_seq1	2
Bd_MA_1	c100109.graph_c0	150.92	240	0	0	c100109.graph_c0_seq1	0
Bd_MA_1	c100116.graph_c0	118.95	208	0	0	c100116.graph_c0_seq1	0
Bd_MA_1	c100119.graph_c0	156.92	246	0.6	0.38	c100119.graph_c0_seq1	1
Bd_MA_1	c100123.graph_c0	161.92	251	1.16	0.75	c100123.graph_c0_seq1	2
Bd_MA_1	c100126.graph_c0	423.81	513	0	0	c100126.graph_c0_seq1	0
Bd_MA_1	c100130.graph_c0	125.94	215	0	0	c100130.graph_c0_seq1	0
Bd_MA_1	c100131.graph_c0	125.94	215	0	0	c100131.graph_c0_seq1	0
Bd_MA_1	c100132.graph_c0	118.95	208	0	0	c100132.graph_c0_seq1	0
Bd_MA_1	c100133.graph_c0	237.87	327	0.4	0.25	c100133.graph_c0_seq1	1
Bd_MA_1	c100134.graph_c0	184.9	274	0	0	c100134.graph_c0_seq1	0
Bd_MA_1	c100135.graph_c0	117.95	207	0	0	c100135.graph_c0_seq1	0
Bd_MA_1	c100136.graph_c0	141.93	231	0	0	c100136.graph_c0_seq1	0
Bd_MA_1	c100137.graph_c0	245.87	335	0	0	c100137.graph_c0_seq1	0
Bd_MA_1	c100138.graph_c0	501.8	591	0	0	c100138.graph_c0_seq1	0
Bd_MA_1	c10014.graph_c0	148.92	238	0	0	c10014.graph_c0_seq1	0
Bd_MA_1	c100142.graph_c0	120.95	210	0	0	c100142.graph_c0_seq1	0
Bd_MA_1	c100144.graph_c0	212.89	302	0	0	c100144.graph_c0_seq1	0
Bd_MA_1	c100146.graph_c0	249.87	339	0.38	0.24	c100146.graph_c0_seq1	1
Bd_MA_1	c100152.graph_c0	493.8	583	0	0	c100152.graph_c0_seq1	0
Bd_MA_1	c100153.graph_c0	156.92	246	0	0	c100153.graph_c0_seq1	0
Bd_MA_1	c100159.graph_c0	134.94	224	1.4	0.9	c100159.graph_c0_seq1	2
Bd_MA_1	c100162.graph_c0	225.88	315	0.83	0.53	c100162.graph_c0_seq1	2
Bd_MA_1	c100165.graph_c0	118.95	208	0	0	c100165.graph_c0_seq1	0
Bd_MA_1	c100169.graph_c0	295.85	385	0	0	c100169.graph_c0_seq1	0
Bd_MA_1	c100171.graph_c0	156.92	246	0	0	c100171.graph_c0_seq1	0
Bd_MA_1	c100173.graph_c0	160.92	250	0	0	c100173.graph_c0_seq1	0
Bd_MA_1	c100179.graph_c0	201.89	291	0	0	c100179.graph_c0_seq1	0
Bd_MA_1	c10018.graph_c0	152.92	242	0	0	c10018.graph_c0_seq1	0
Bd_MA_1	c100180.graph_c0	367.83	457	0	0	c100180.graph_c0_seq1	0
Bd_MA_1	c100182.graph_c0	500.8	590	0	0	c100182.graph_c0_seq1	0
Bd_MA_1	c100183.graph_c0	140.93	230	0	0	c100183.graph_c0_seq1	0
Bd_MA_1	c100186.graph_c0	288.85	378	0.33	0.21	c100186.graph_c0_seq1	1
Bd_MA_1	c100189.graph_c0	337.84	427	0.56	0.36	c100189.graph_c0_seq1	2
Bd_MA_1	c10019.graph_c0	711.77	801	0	0	c10019.graph_c0_seq1	0
Bd_MA_1	c100194.graph_c0	489.8	579	0	0	c100194.graph_c0_seq1	0
Bd_MA_1	c100198.graph_c0	186.9	276	0	0	c100198.graph_c0_seq1	0
Bd_MA_1	c1002.graph_c0	170.91	260	0	0	c1002.graph_c0_seq1	0
Bd_MA_1	c100202.graph_c0	196.89	286	0	0	c100202.graph_c0_seq1	0
Bd_MA_1	c100205.graph_c0	415.81	505	0	0	c100205.graph_c0_seq1	0
Bd_MA_1	c100207.graph_c0	158.92	248	0	0	c100207.graph_c0_seq1	0
Bd_MA_1	c100209.graph_c0	344.83	434	0.27	0.17	c100209.graph_c0_seq1	1
Bd_MA_1	c100214.graph_c0	343.83	433	0	0	c100214.graph_c0_seq1	0
Bd_MA_1	c100218.graph_c0	192.9	282	0	0	c100218.graph_c0_seq1	0
Bd_MA_1	c100223.graph_c0	235.87	325	0	0	c100223.graph_c0_seq1	0
Bd_MA_1	c100226.graph_c0	167.91	257	0	0	c100226.graph_c0_seq1	0
Bd_MA_1	c100227.graph_c0	134.94	224	0	0	c100227.graph_c0_seq1	0
Bd_MA_1	c100228.graph_c0	201.89	291	0	0	c100228.graph_c0_seq1	0
Bd_MA_1	c100229.graph_c0	117.95	207	0	0	c100229.graph_c0_seq1	0
Bd_MA_1	c100232.graph_c0	142.93	232	0.66	0.42	c100232.graph_c0_seq1	1
Bd_MA_1	c100234.graph_c0	145.93	235	0	0	c100234.graph_c0_seq1	0
Bd_MA_1	c100240.graph_c0	114.95	204	0.82	0.53	c100240.graph_c0_seq1	1
Bd_MA_1	c100242.graph_c0	175.91	265	0.54	0.34	c100242.graph_c0_seq1	1
Bd_MA_1	c100245.graph_c0	394.82	484	0	0	c100245.graph_c0_seq1	0
Bd_MA_1	c100248.graph_c0	404.82	494	0	0	c100248.graph_c0_seq1	0
Bd_MA_1	c100253.graph_c0	128.94	218	0	0	c100253.graph_c0_seq1	0
Bd_MA_1	c100255.graph_c0	185.9	275	0	0	c100255.graph_c0_seq1	0
Bd_MA_1	c100256.graph_c0	309.84	399	0	0	c100256.graph_c0_seq1	0
Bd_MA_1	c100257.graph_c0	402.82	492	0	0	c100257.graph_c0_seq1	0
Bd_MA_1	c10026.graph_c0	293.85	383	0.64	0.41	c10026.graph_c0_seq1	2
Bd_MA_1	c100262.graph_c0	152.92	242	0	0	c100262.graph_c0_seq1	0
Bd_MA_1	c100264.graph_c0	216.88	306	0	0	c100264.graph_c0_seq1	0
Bd_MA_1	c100272.graph_c0	111.96	201	0	0	c100272.graph_c0_seq1	0
Bd_MA_1	c100277.graph_c0	164.91	254	0	0	c100277.graph_c0_seq1	0
Bd_MA_1	c100284.graph_c0	351.83	441	0	0	c100284.graph_c0_seq1	0
Bd_MA_1	c100285.graph_c0	394.82	484	0.48	0.31	c100285.graph_c0_seq1	2
Bd_MA_1	c100289.graph_c0	338.84	428	0	0	c100289.graph_c0_seq1	0
Bd_MA_1	c100293.graph_c0	162.91	252	0	0	c100293.graph_c0_seq1	0
Bd_MA_1	c100298.graph_c0	316.84	406	0	0	c100298.graph_c0_seq1	0
Bd_MA_1	c10030.graph_c0	852.76	942	0.11	0.07	c10030.graph_c0_seq1	1
Bd_MA_1	c100301.graph_c0	139.93	229	0	0	c100301.graph_c0_seq1	0
Bd_MA_1	c100305.graph_c0	124.94	214	0	0	c100305.graph_c0_seq1	0
Bd_MA_1	c100306.graph_c0	152.92	242	0	0	c100306.graph_c0_seq1	0
Bd_MA_1	c100312.graph_c0	173.91	263	0	0	c100312.graph_c0_seq1	0
Bd_MA_1	c100314.graph_c0	234.87	324	0	0	c100314.graph_c0_seq1	0
Bd_MA_1	c100315.graph_c0	191.9	281	0	0	c100315.graph_c0_seq1	0
Bd_MA_1	c100318.graph_c0	159.92	249	0	0	c100318.graph_c0_seq1	0
Bd_MA_1	c100319.graph_c0	183.9	273	0	0	c100319.graph_c0_seq1	0
Bd_MA_1	c100320.graph_c0	144.93	234	1.3	0.83	c100320.graph_c0_seq1	2
Bd_MA_1	c100323.graph_c0	120.95	210	0	0	c100323.graph_c0_seq1	0
Bd_MA_1	c100325.graph_c0	242.87	332	0	0	c100325.graph_c0_seq1	0
Bd_MA_1	c10033.graph_c0	123.94	213	0	0	c10033.graph_c0_seq1	0
Bd_MA_1	c100331.graph_c0	476.8	566	0	0	c100331.graph_c0_seq1	0
Bd_MA_1	c100332.graph_c0	144.93	234	1.3	0.83	c100332.graph_c0_seq1	2
Bd_MA_1	c100333.graph_c0	293.85	383	0	0	c100333.graph_c0_seq1	0
Bd_MA_1	c100339.graph_c0	146.93	236	0	0	c100339.graph_c0_seq1	0
Bd_MA_1	c10034.graph_c0	272.86	362	0	0	c10034.graph_c0_seq1	0
Bd_MA_1	c100342.graph_c0	302.85	392	0	0	c100342.graph_c0_seq1	0
Bd_MA_1	c100345.graph_c0	215.88	305	0	0	c100345.graph_c0_seq1	0
Bd_MA_1	c10035.graph_c0	163.91	253	0	0	c10035.graph_c0_seq1	0
Bd_MA_1	c100353.graph_c0	154.92	244	0	0	c100353.graph_c0_seq1	0
Bd_MA_1	c100358.graph_c0	121.95	211	2.32	1.49	c100358.graph_c0_seq1	3
Bd_MA_1	c10036.graph_c0	409.82	499	0.46	0.29	c10036.graph_c0_seq1	2
Bd_MA_1	c100366.graph_c0	187.9	277	0	0	c100366.graph_c0_seq1	0
Bd_MA_1	c10037.graph_c0	187.9	277	0	0	c10037.graph_c0_seq1	0
Bd_MA_1	c100372.graph_c0	202.89	292	0	0	c100372.graph_c0_seq1	0
Bd_MA_1	c100378.graph_c0	402.82	492	0.23	0.15	c100378.graph_c0_seq1	1
Bd_MA_1	c10038.graph_c0	349.83	439	0	0	c10038.graph_c0_seq1	0
Bd_MA_1	c100381.graph_c0	126.94	216	1.48	0.95	c100381.graph_c0_seq1	2
Bd_MA_1	c100385.graph_c0	415.81	505	0.45	0.29	c100385.graph_c0_seq1	2
Bd_MA_1	c100394.graph_c0	494.8	584	0	0	c100394.graph_c0_seq1	0
Bd_MA_1	c100395.graph_c0	238.87	328	0.39	0.25	c100395.graph_c0_seq1	1
Bd_MA_1	c100396.graph_c0	187.9	277	0	0	c100396.graph_c0_seq1	0
Bd_MA_1	c100398.graph_c0	394.82	484	0	0	c100398.graph_c0_seq1	0
Bd_MA_1	c1004.graph_c0	341.83	431	0	0	c1004.graph_c0_seq1	0
Bd_MA_1	c100400.graph_c0	463.8	553	0	0	c100400.graph_c0_seq1	0
Bd_MA_1	c100401.graph_c0	138.93	228	0	0	c100401.graph_c0_seq1	0
Bd_MA_1	c100403.graph_c0	220.88	310	0	0	c100403.graph_c0_seq1	0
Bd_MA_1	c100407.graph_c0	327.84	417	0	0	c100407.graph_c0_seq1	0
Bd_MA_1	c100409.graph_c0	416.81	506	0	0	c100409.graph_c0_seq1	0
Bd_MA_1	c100412.graph_c0	170.91	260	0	0	c100412.graph_c0_seq1	0
Bd_MA_1	c100416.graph_c0	156.92	246	0	0	c100416.graph_c0_seq1	0
Bd_MA_1	c100417.graph_c0	221.88	311	0	0	c100417.graph_c0_seq1	0
Bd_MA_1	c100418.graph_c0	434.81	524	0	0	c100418.graph_c0_seq1	0
Bd_MA_1	c10042.graph_c0	159.92	249	0	0	c10042.graph_c0_seq1	0
Bd_MA_1	c100420.graph_c0	151.92	241	0	0	c100420.graph_c0_seq1	0
Bd_MA_1	c100423.graph_c0	134.94	224	0.7	0.45	c100423.graph_c0_seq1	1
Bd_MA_1	c100425.graph_c0	243.87	333	0	0	c100425.graph_c0_seq1	0
Bd_MA_1	c100428.graph_c0	136.93	226	0.69	0.44	c100428.graph_c0_seq1	1
Bd_MA_1	c100432.graph_c0	232.88	322	0	0	c100432.graph_c0_seq1	0
Bd_MA_1	c100433.graph_c0	222.88	312	0	0	c100433.graph_c0_seq1	0
Bd_MA_1	c100435.graph_c0	121.95	211	0	0	c100435.graph_c0_seq1	0
Bd_MA_1	c100436.graph_c0	217.88	307	0	0	c100436.graph_c0_seq1	0
Bd_MA_1	c100437.graph_c0	239.87	329	0	0	c100437.graph_c0_seq1	0
Bd_MA_1	c100439.graph_c0	198.89	288	0	0	c100439.graph_c0_seq1	0
Bd_MA_1	c100440.graph_c0	251.87	341	0.37	0.24	c100440.graph_c0_seq1	1
Bd_MA_1	c100441.graph_c0	212.89	302	0	0	c100441.graph_c0_seq1	0
Bd_MA_1	c100448.graph_c0	185.9	275	0	0	c100448.graph_c0_seq1	0
Bd_MA_1	c100450.graph_c0	247.87	337	0	0	c100450.graph_c0_seq1	0
Bd_MA_1	c100451.graph_c0	173.91	263	1.62	1.04	c100451.graph_c0_seq1	3
Bd_MA_1	c100460.graph_c0	299.85	389	0	0	c100460.graph_c0_seq1	0
Bd_MA_1	c100461.graph_c0	222.88	312	0	0	c100461.graph_c0_seq1	0
Bd_MA_1	c100469.graph_c0	146.93	236	0	0	c100469.graph_c0_seq1	0
Bd_MA_1	c100474.graph_c0	229.88	319	2.05	1.31	c100474.graph_c0_seq1	5
Bd_MA_1	c100476.graph_c0	152.92	242	1.85	1.18	c100476.graph_c0_seq1	3
Bd_MA_1	c100477.graph_c0	223.88	313	0	0	c100477.graph_c0_seq1	0
Bd_MA_1	c100480.graph_c0	142.93	232	0.66	0.42	c100480.graph_c0_seq1	1
Bd_MA_1	c100489.graph_c0	135.93	225	0.69	0.44	c100489.graph_c0_seq1	1
Bd_MA_1	c100496.graph_c0	279.86	369	0	0	c100496.graph_c0_seq1	0
Bd_MA_1	c100499.graph_c0	568.78	658	0	0	c100499.graph_c0_seq1	0
Bd_MA_1	c1005.graph_c0	267.86	357	0	0	c1005.graph_c0_seq1	0
Bd_MA_1	c100500.graph_c0	120.95	210	0	0	c100500.graph_c0_seq1	0
Bd_MA_1	c100502.graph_c0	227.88	317	0	0	c100502.graph_c0_seq1	0
Bd_MA_1	c10051.graph_c0	289.85	379	0.97	0.62	c10051.graph_c0_seq1	3
Bd_MA_1	c100520.graph_c0	111.96	201	0	0	c100520.graph_c0_seq1	0
Bd_MA_1	c100522.graph_c0	166.91	256	0	0	c100522.graph_c0_seq1	0
Bd_MA_1	c100524.graph_c0	175.91	265	0	0	c100524.graph_c0_seq1	0
Bd_MA_1	c100525.graph_c0	144.93	234	0	0	c100525.graph_c0_seq1	0
Bd_MA_1	c100526.graph_c0	153.92	243	0	0	c100526.graph_c0_seq1	0
Bd_MA_1	c100527.graph_c0	200.89	290	0	0	c100527.graph_c0_seq1	0
Bd_MA_1	c100528.graph_c0	219.88	309	0	0	c100528.graph_c0_seq1	0
Bd_MA_1	c100529.graph_c0	160.92	250	0	0	c100529.graph_c0_seq1	0
Bd_MA_1	c100531.graph_c0	226.88	316	0	0	c100531.graph_c0_seq1	0
Bd_MA_1	c100536.graph_c0	160.92	250	1.17	0.75	c100536.graph_c0_seq1	2
Bd_MA_1	c100537.graph_c0	313.84	403	0.6	0.38	c100537.graph_c0_seq1	2
Bd_MA_1	c100538.graph_c0	111.96	201	0	0	c100538.graph_c0_seq1	0
Bd_MA_1	c100542.graph_c0	164.91	254	0	0	c100542.graph_c0_seq1	0
Bd_MA_1	c100547.graph_c0	320.84	410	0	0	c100547.graph_c0_seq1	0
Bd_MA_1	c100550.graph_c0	180.9	270	0	0	c100550.graph_c0_seq1	0
Bd_MA_1	c100556.graph_c0	158.92	248	0	0	c100556.graph_c0_seq1	0
Bd_MA_1	c100558.graph_c0	744.77	834	0	0	c100558.graph_c0_seq1	0
Bd_MA_1	c10056.graph_c0	588.78	678	0.32	0.2	c10056.graph_c0_seq1	2
Bd_MA_1	c100560.graph_c0	396.82	486	0	0	c100560.graph_c0_seq1	0
Bd_MA_1	c100561.graph_c0	212.89	302	2.21	1.42	c100561.graph_c0_seq1	5
Bd_MA_1	c100563.graph_c0	516.79	606	0	0	c100563.graph_c0_seq1	0
Bd_MA_1	c100564.graph_c0	156.92	246	0	0	c100564.graph_c0_seq1	0
Bd_MA_1	c100568.graph_c0	288.85	378	0.65	0.42	c100568.graph_c0_seq1	2
Bd_MA_1	c100570.graph_c0	340.83	430	0	0	c100570.graph_c0_seq1	0
Bd_MA_1	c100576.graph_c0	130.94	220	0	0	c100576.graph_c0_seq1	0
Bd_MA_1	c100577.graph_c0	209.89	299	0.45	0.29	c100577.graph_c0_seq1	1
Bd_MA_1	c100578.graph_c0	124.94	214	0	0	c100578.graph_c0_seq1	0
Bd_MA_1	c100581.graph_c0	111.96	201	0	0	c100581.graph_c0_seq1	0
Bd_MA_1	c100584.graph_c0	447.81	537	0	0	c100584.graph_c0_seq1	0
Bd_MA_1	c100588.graph_c0	114.95	204	0	0	c100588.graph_c0_seq1	0
Bd_MA_1	c100589.graph_c0	182.9	272	0	0	c100589.graph_c0_seq1	0
Bd_MA_1	c100598.graph_c0	237.87	327	0	0	c100598.graph_c0_seq1	0
Bd_MA_1	c100599.graph_c0	193.9	283	0	0	c100599.graph_c0_seq1	0
Bd_MA_1	c1006.graph_c0	176.91	266	0	0	c1006.graph_c0_seq1	0
Bd_MA_1	c100604.graph_c0	474.8	564	0	0	c100604.graph_c0_seq1	0
Bd_MA_1	c100606.graph_c0	159.92	249	1.18	0.76	c100606.graph_c0_seq1	2
Bd_MA_1	c100610.graph_c0	232.88	322	0	0	c100610.graph_c0_seq1	0
Bd_MA_1	c100611.graph_c0	413.81	503	0.45	0.29	c100611.graph_c0_seq1	2
Bd_MA_1	c100618.graph_c0	320.84	410	0.29	0.19	c100618.graph_c0_seq1	1
Bd_MA_1	c10062.graph_c0	179.9	269	2.09	1.34	c10062.graph_c0_seq1	4
Bd_MA_1	c100623.graph_c0	118.95	208	0	0	c100623.graph_c0_seq1	0
Bd_MA_1	c100636.graph_c0	140.93	230	0	0	c100636.graph_c0_seq1	0
Bd_MA_1	c100642.graph_c0	332.84	422	0.57	0.36	c100642.graph_c0_seq1	2
Bd_MA_1	c100643.graph_c0	144.93	234	0	0	c100643.graph_c0_seq1	0
Bd_MA_1	c100648.graph_c0	129.94	219	0	0	c100648.graph_c0_seq1	0
Bd_MA_1	c100649.graph_c0	206.89	296	0.91	0.58	c100649.graph_c0_seq1	2
Bd_MA_1	c100653.graph_c0	334.84	424	0	0	c100653.graph_c0_seq1	0
Bd_MA_1	c100655.graph_c0	153.92	243	0	0	c100655.graph_c0_seq1	0
Bd_MA_1	c100657.graph_c0	118.95	208	0	0	c100657.graph_c0_seq1	0
Bd_MA_1	c100658.graph_c0	126.94	216	0	0	c100658.graph_c0_seq1	0
Bd_MA_1	c100664.graph_c0	139.93	229	0	0	c100664.graph_c0_seq1	0
Bd_MA_1	c100669.graph_c0	144.93	234	0	0	c100669.graph_c0_seq1	0
Bd_MA_1	c100670.graph_c0	255.87	345	0.37	0.24	c100670.graph_c0_seq1	1
Bd_MA_1	c100672.graph_c0	353.83	443	0	0	c100672.graph_c0_seq1	0
Bd_MA_1	c100679.graph_c0	773.76	863	0.12	0.08	c100679.graph_c0_seq1	1
Bd_MA_1	c100686.graph_c0	470.8	560	0	0	c100686.graph_c0_seq1	0
Bd_MA_1	c100694.graph_c0	150.92	240	0	0	c100694.graph_c0_seq1	0
Bd_MA_1	c100696.graph_c0	343.83	433	0	0	c100696.graph_c0_seq1	0
Bd_MA_1	c100698.graph_c0	424.81	514	0	0	c100698.graph_c0_seq1	0
Bd_MA_1	c10070.graph_c0	203.89	293	0	0	c10070.graph_c0_seq1	0
Bd_MA_1	c100701.graph_c0	136.93	226	0	0	c100701.graph_c0_seq1	0
Bd_MA_1	c100706.graph_c0	202.89	292	0	0	c100706.graph_c0_seq1	0
Bd_MA_1	c100707.graph_c0	292.85	382	0	0	c100707.graph_c0_seq1	0
Bd_MA_1	c100710.graph_c0	157.92	247	0	0	c100710.graph_c0_seq1	0
Bd_MA_1	c100717.graph_c0	151.92	241	0	0	c100717.graph_c0_seq1	0
Bd_MA_1	c100721.graph_c0	113.95	203	0	0	c100721.graph_c0_seq1	0
Bd_MA_1	c100722.graph_c0	322.84	412	0	0	c100722.graph_c0_seq1	0
Bd_MA_1	c100723.graph_c0	236.87	326	0	0	c100723.graph_c0_seq1	0
Bd_MA_1	c100726.graph_c0	159.92	249	0	0	c100726.graph_c0_seq1	0
Bd_MA_1	c100727.graph_c0	265.86	355	0	0	c100727.graph_c0_seq1	0
Bd_MA_1	c100732.graph_c0	209.89	299	0	0	c100732.graph_c0_seq1	0
Bd_MA_1	c100744.graph_c0	305.85	395	0.62	0.39	c100744.graph_c0_seq1	2
Bd_MA_1	c100745.graph_c0	267.86	357	0	0	c100745.graph_c0_seq1	0
Bd_MA_1	c100746.graph_c0	192.9	282	0	0	c100746.graph_c0_seq1	0
Bd_MA_1	c100752.graph_c0	171.91	261	0	0	c100752.graph_c0_seq1	0
Bd_MA_1	c100753.graph_c0	164.91	254	0	0	c100753.graph_c0_seq1	0
Bd_MA_1	c100754.graph_c0	550.79	640	0	0	c100754.graph_c0_seq1	0
Bd_MA_1	c100757.graph_c0	541.79	631	0	0	c100757.graph_c0_seq1	0
Bd_MA_1	c100759.graph_c0	165.91	255	0	0	c100759.graph_c0_seq1	0
Bd_MA_1	c100763.graph_c0	126.94	216	2.97	1.9	c100763.graph_c0_seq1	4
Bd_MA_1	c100766.graph_c0	130.94	220	0	0	c100766.graph_c0_seq1	0
Bd_MA_1	c100769.graph_c0	335.84	425	0	0	c100769.graph_c0_seq1	0
Bd_MA_1	c100776.graph_c0	155.92	245	1.21	0.77	c100776.graph_c0_seq1	2
Bd_MA_1	c100777.graph_c0	161.92	251	0	0	c100777.graph_c0_seq1	0
Bd_MA_1	c100778.graph_c0	458.8	548	0.62	0.39	c100778.graph_c0_seq1	3
Bd_MA_1	c100779.graph_c0	165.91	255	0.57	0.36	c100779.graph_c0_seq1	1
Bd_MA_1	c100784.graph_c0	345.83	435	0	0	c100784.graph_c0_seq1	0
Bd_MA_1	c100788.graph_c0	382.82	472	0	0	c100788.graph_c0_seq1	0
Bd_MA_1	c100793.graph_c0	150.92	240	0.62	0.4	c100793.graph_c0_seq1	1
Bd_MA_1	c100794.graph_c0	201.89	291	0	0	c100794.graph_c0_seq1	0
Bd_MA_1	c100798.graph_c0	241.87	331	0	0	c100798.graph_c0_seq1	0
Bd_MA_1	c100799.graph_c0	278.86	368	0.34	0.22	c100799.graph_c0_seq1	1
Bd_MA_1	c100806.graph_c0	250.87	340	0	0	c100806.graph_c0_seq1	0
Bd_MA_1	c100808.graph_c0	343.83	433	0.27	0.18	c100808.graph_c0_seq1	1
Bd_MA_1	c100809.graph_c0	265.86	355	0	0	c100809.graph_c0_seq1	0
Bd_MA_1	c100812.graph_c0	113.95	203	0	0	c100812.graph_c0_seq1	0
Bd_MA_1	c100815.graph_c0	143.93	233	0	0	c100815.graph_c0_seq1	0
Bd_MA_1	c100816.graph_c0	170.91	260	0	0	c100816.graph_c0_seq1	0
Bd_MA_1	c100817.graph_c0	123.94	213	0	0	c100817.graph_c0_seq1	0
Bd_MA_1	c10082.graph_c0	233.88	323	0	0	c10082.graph_c0_seq1	0
Bd_MA_1	c100820.graph_c0	259.86	349	0	0	c100820.graph_c0_seq1	0
Bd_MA_1	c100823.graph_c0	378.82	468	0.99	0.64	c100823.graph_c0_seq1	4
Bd_MA_1	c100825.graph_c0	159.92	249	0	0	c100825.graph_c0_seq1	0
Bd_MA_1	c100830.graph_c0	183.9	273	0	0	c100830.graph_c0_seq1	0
Bd_MA_1	c100833.graph_c0	204.89	294	0	0	c100833.graph_c0_seq1	0
Bd_MA_1	c100838.graph_c0	215.88	305	0	0	c100838.graph_c0_seq1	0
Bd_MA_1	c100842.graph_c0	133.94	223	0	0	c100842.graph_c0_seq1	0
Bd_MA_1	c100844.graph_c0	153.92	243	0	0	c100844.graph_c0_seq1	0
Bd_MA_1	c100845.graph_c0	130.94	220	0	0	c100845.graph_c0_seq1	0
Bd_MA_1	c100851.graph_c0	175.91	265	0	0	c100851.graph_c0_seq1	0
Bd_MA_1	c100854.graph_c0	277.86	367	0	0	c100854.graph_c0_seq1	0
Bd_MA_1	c100858.graph_c0	165.91	255	0.57	0.36	c100858.graph_c0_seq1	1
Bd_MA_1	c100859.graph_c0	173.91	263	0	0	c100859.graph_c0_seq1	0
Bd_MA_1	c100861.graph_c0	190.9	280	0	0	c100861.graph_c0_seq1	0
Bd_MA_1	c100863.graph_c0	506.79	596	0.19	0.12	c100863.graph_c0_seq1	1
Bd_MA_1	c100871.graph_c0	227.88	317	0	0	c100871.graph_c0_seq1	0
Bd_MA_1	c100872.graph_c0	127.94	217	0	0	c100872.graph_c0_seq1	0
Bd_MA_1	c100875.graph_c0	114.95	204	0	0	c100875.graph_c0_seq1	0
Bd_MA_1	c100879.graph_c0	177.91	267	0	0	c100879.graph_c0_seq1	0
Bd_MA_1	c100880.graph_c0	211.89	301	0	0	c100880.graph_c0_seq1	0
Bd_MA_1	c100884.graph_c0	218.88	308	1.72	1.1	c100884.graph_c0_seq1	4
Bd_MA_1	c100887.graph_c0	151.92	241	0	0	c100887.graph_c0_seq1	0
Bd_MA_1	c100888.graph_c0	314.84	404	0	0	c100888.graph_c0_seq1	0
Bd_MA_1	c100895.graph_c0	173.91	263	0	0	c100895.graph_c0_seq1	0
Bd_MA_1	c100896.graph_c0	198.89	288	0.47	0.3	c100896.graph_c0_seq1	1
Bd_MA_1	c100897.graph_c0	123.94	213	0	0	c100897.graph_c0_seq1	0
Bd_MA_1	c100898.graph_c0	188.9	278	0	0	c100898.graph_c0_seq1	0
Bd_MA_1	c1009.graph_c0	234.87	324	0	0	c1009.graph_c0_seq1	0
Bd_MA_1	c100900.graph_c0	203.89	293	0	0	c100900.graph_c0_seq1	0
Bd_MA_1	c100902.graph_c0	173.91	263	0	0	c100902.graph_c0_seq1	0
Bd_MA_1	c100907.graph_c0	112.96	202	0	0	c100907.graph_c0_seq1	0
Bd_MA_1	c100910.graph_c0	175.91	265	0	0	c100910.graph_c0_seq1	0
Bd_MA_1	c100911.graph_c0	124.94	214	0	0	c100911.graph_c0_seq1	0
Bd_MA_1	c100912.graph_c0	131.94	221	0	0	c100912.graph_c0_seq1	0
Bd_MA_1	c100913.graph_c0	191.9	281	0.98	0.63	c100913.graph_c0_seq1	2
Bd_MA_1	c100921.graph_c0	185.9	275	0	0	c100921.graph_c0_seq1	0
Bd_MA_1	c100924.graph_c0	338.84	428	0.56	0.36	c100924.graph_c0_seq1	2
Bd_MA_1	c100927.graph_c0	114.95	204	0	0	c100927.graph_c0_seq1	0
Bd_MA_1	c100928.graph_c0	616.78	706	0.31	0.2	c100928.graph_c0_seq1	2
Bd_MA_1	c100933.graph_c0	125.94	215	2.24	1.44	c100933.graph_c0_seq1	3
Bd_MA_1	c100934.graph_c0	124.94	214	0	0	c100934.graph_c0_seq1	0
Bd_MA_1	c100936.graph_c0	228.88	318	0	0	c100936.graph_c0_seq1	0
Bd_MA_1	c100938.graph_c0	296.85	386	0	0	c100938.graph_c0_seq1	0
Bd_MA_1	c10094.graph_c0	358.83	448	0.26	0.17	c10094.graph_c0_seq1	1
Bd_MA_1	c100940.graph_c0	253.87	343	0	0	c100940.graph_c0_seq1	0
Bd_MA_1	c100941.graph_c0	308.85	398	0	0	c100941.graph_c0_seq1	0
Bd_MA_1	c100945.graph_c0	418.81	508	0	0	c100945.graph_c0_seq1	0
Bd_MA_1	c100946.graph_c0	222.88	312	1.27	0.81	c100946.graph_c0_seq1	3
Bd_MA_1	c100948.graph_c0	155.92	245	0	0	c100948.graph_c0_seq1	0
Bd_MA_1	c100956.graph_c0	140.93	230	0	0	c100956.graph_c0_seq1	0
Bd_MA_1	c100960.graph_c0	166.91	256	0	0	c100960.graph_c0_seq1	0
Bd_MA_1	c100963.graph_c0	198.89	288	0	0	c100963.graph_c0_seq1	0
Bd_MA_1	c100965.graph_c0	314.84	404	0	0	c100965.graph_c0_seq1	0
Bd_MA_1	c100972.graph_c0	130.94	220	0	0	c100972.graph_c0_seq1	0
Bd_MA_1	c100974.graph_c0	291.85	381	0.65	0.41	c100974.graph_c0_seq1	2
Bd_MA_1	c100981.graph_c0	308.85	398	0.3	0.2	c100981.graph_c0_seq1	1
Bd_MA_1	c100982.graph_c0	333.84	423	0	0	c100982.graph_c0_seq1	0
Bd_MA_1	c100988.graph_c0	280.86	370	0	0	c100988.graph_c0_seq1	0
Bd_MA_1	c100992.graph_c0	143.93	233	0	0	c100992.graph_c0_seq1	0
Bd_MA_1	c100993.graph_c0	127.94	217	0	0	c100993.graph_c0_seq1	0
Bd_MA_1	c100994.graph_c0	128.94	218	0	0	c100994.graph_c0_seq1	0
Bd_MA_1	c100999.graph_c0	247.87	337	1.5	0.96	c100999.graph_c0_seq1	3.94
Bd_MA_1	c1010.graph_c0	196.89	286	0	0	c1010.graph_c0_seq1	0
Bd_MA_1	c101007.graph_c0	163.91	253	0	0	c101007.graph_c0_seq1	0
Bd_MA_1	c101008.graph_c0	465.8	555	0	0	c101008.graph_c0_seq1	0
Bd_MA_1	c101011.graph_c0	156.92	246	0	0	c101011.graph_c0_seq1	0
Bd_MA_1	c101020.graph_c0	142.93	232	0	0	c101020.graph_c0_seq1	0
Bd_MA_1	c101025.graph_c0	380.82	470	0	0	c101025.graph_c0_seq1	0
Bd_MA_1	c101027.graph_c0	348.83	438	0	0	c101027.graph_c0_seq1	0
Bd_MA_1	c101028.graph_c0	165.91	255	0	0	c101028.graph_c0_seq1	0
Bd_MA_1	c101029.graph_c0	119.95	209	0	0	c101029.graph_c0_seq1	0
Bd_MA_1	c10103.graph_c0	258.86	348	0	0	c10103.graph_c0_seq1	0
Bd_MA_1	c101037.graph_c0	309.84	399	0	0	c101037.graph_c0_seq1	0
Bd_MA_1	c101042.graph_c0	188.9	278	0	0	c101042.graph_c0_seq1	0
Bd_MA_1	c101043.graph_c0	466.8	556	0	0	c101043.graph_c0_seq1	0
Bd_MA_1	c101044.graph_c0	306.85	396	0.61	0.39	c101044.graph_c0_seq1	2
Bd_MA_1	c101046.graph_c0	170.91	260	1.1	0.71	c101046.graph_c0_seq1	2
Bd_MA_1	c10105.graph_c0	178.9	268	0	0	c10105.graph_c0_seq1	0
Bd_MA_1	c101051.graph_c0	257.86	347	0	0	c101051.graph_c0_seq1	0
Bd_MA_1	c101052.graph_c0	132.94	222	0	0	c101052.graph_c0_seq1	0
Bd_MA_1	c101053.graph_c0	197.89	287	0	0	c101053.graph_c0_seq1	0
Bd_MA_1	c101054.graph_c0	117.95	207	0	0	c101054.graph_c0_seq1	0
Bd_MA_1	c10106.graph_c0	282.85	372	0	0	c10106.graph_c0_seq1	0
Bd_MA_1	c101062.graph_c0	115.95	205	0	0	c101062.graph_c0_seq1	0
Bd_MA_1	c101063.graph_c0	207.89	297	0	0	c101063.graph_c0_seq1	0
Bd_MA_1	c101069.graph_c0	303.85	393	0.31	0.2	c101069.graph_c0_seq1	1
Bd_MA_1	c101079.graph_c0	221.88	311	0	0	c101079.graph_c0_seq1	0
Bd_MA_1	c101080.graph_c0	135.93	225	0	0	c101080.graph_c0_seq1	0
Bd_MA_1	c101081.graph_c0	237.87	327	0	0	c101081.graph_c0_seq1	0
Bd_MA_1	c101085.graph_c0	220.88	310	0	0	c101085.graph_c0_seq1	0
Bd_MA_1	c10109.graph_c0	121.95	211	0	0	c10109.graph_c0_seq1	0
Bd_MA_1	c101090.graph_c0	119.95	209	0	0	c101090.graph_c0_seq1	0
Bd_MA_1	c1011.graph_c0	668.77	758	0.7	0.45	c1011.graph_c0_seq1	5
Bd_MA_1	c101101.graph_c0	157.92	247	0	0	c101101.graph_c0_seq1	0
Bd_MA_1	c101102.graph_c0	138.93	228	0	0	c101102.graph_c0_seq1	0
Bd_MA_1	c101103.graph_c0	175.91	265	0	0	c101103.graph_c0_seq1	0
Bd_MA_1	c101104.graph_c0	159.92	249	0.59	0.38	c101104.graph_c0_seq1	1
Bd_MA_1	c101114.graph_c0	299.85	389	0.31	0.2	c101114.graph_c0_seq1	1
Bd_MA_1	c101115.graph_c0	115.95	205	0.81	0.52	c101115.graph_c0_seq1	1
Bd_MA_1	c101118.graph_c0	139.93	229	0	0	c101118.graph_c0_seq1	0
Bd_MA_1	c10112.graph_c0	326.84	416	0	0	c10112.graph_c0_seq1	0
Bd_MA_1	c101122.graph_c0	152.92	242	0	0	c101122.graph_c0_seq1	0
Bd_MA_1	c101126.graph_c0	154.92	244	0	0	c101126.graph_c0_seq1	0
Bd_MA_1	c101128.graph_c0	151.92	241	0	0	c101128.graph_c0_seq1	0
Bd_MA_1	c101129.graph_c0	494.8	584	0	0	c101129.graph_c0_seq1	0
Bd_MA_1	c101134.graph_c0	146.93	236	0	0	c101134.graph_c0_seq1	0
Bd_MA_1	c101138.graph_c0	224.88	314	0.42	0.27	c101138.graph_c0_seq1	1
Bd_MA_1	c101143.graph_c0	111.96	201	0	0	c101143.graph_c0_seq1	0
Bd_MA_1	c101144.graph_c0	262.86	352	0.36	0.23	c101144.graph_c0_seq1	1
Bd_MA_1	c101148.graph_c0	133.94	223	0	0	c101148.graph_c0_seq1	0
Bd_MA_1	c101149.graph_c0	129.94	219	0	0	c101149.graph_c0_seq1	0
Bd_MA_1	c101150.graph_c0	171.91	261	0	0	c101150.graph_c0_seq1	0
Bd_MA_1	c101159.graph_c0	192.9	282	0	0	c101159.graph_c0_seq1	0
Bd_MA_1	c101161.graph_c0	421.81	511	0.67	0.43	c101161.graph_c0_seq1	3
Bd_MA_1	c10117.graph_c0	232.88	322	1.62	1.04	c10117.graph_c0_seq1	4
Bd_MA_1	c101170.graph_c0	189.9	279	0	0	c101170.graph_c0_seq1	0
Bd_MA_1	c101172.graph_c0	178.9	268	0	0	c101172.graph_c0_seq1	0
Bd_MA_1	c101173.graph_c0	139.93	229	0	0	c101173.graph_c0_seq1	0
Bd_MA_1	c10118.graph_c0	130.94	220	0	0	c10118.graph_c0_seq1	0
Bd_MA_1	c101180.graph_c0	154.92	244	0	0	c101180.graph_c0_seq1	0
Bd_MA_1	c101182.graph_c0	133.94	223	0	0	c101182.graph_c0_seq1	0
Bd_MA_1	c101187.graph_c0	224.88	314	0	0	c101187.graph_c0_seq1	0
Bd_MA_1	c10119.graph_c0	325.84	415	0.87	0.56	c10119.graph_c0_seq1	3
Bd_MA_1	c101191.graph_c0	120.95	210	1.56	1	c101191.graph_c0_seq1	2
Bd_MA_1	c101195.graph_c0	181.9	271	0	0	c101195.graph_c0_seq1	0
Bd_MA_1	c1012.graph_c0	171.91	261	0.55	0.35	c1012.graph_c0_seq1	1
Bd_MA_1	c10121.graph_c0	671.77	761	0.84	0.54	c10121.graph_c0_seq1	6
Bd_MA_1	c101210.graph_c0	202.89	292	0.46	0.3	c101210.graph_c0_seq1	1
Bd_MA_1	c101213.graph_c0	325.84	415	0.87	0.56	c101213.graph_c0_seq1	3
Bd_MA_1	c101215.graph_c0	322.84	412	0	0	c101215.graph_c0_seq1	0
Bd_MA_1	c101216.graph_c0	123.94	213	0	0	c101216.graph_c0_seq1	0
Bd_MA_1	c101220.graph_c0	151.92	241	0	0	c101220.graph_c0_seq1	0
Bd_MA_1	c101221.graph_c0	184.9	274	0	0	c101221.graph_c0_seq1	0
Bd_MA_1	c101222.graph_c0	355.83	445	0	0	c101222.graph_c0_seq1	0
Bd_MA_1	c101228.graph_c0	460.8	550	0	0	c101228.graph_c0_seq1	0
Bd_MA_1	c10123.graph_c0	260.86	350	0.36	0.23	c10123.graph_c0_seq1	1
Bd_MA_1	c101230.graph_c0	376.82	466	0	0	c101230.graph_c0_seq1	0
Bd_MA_1	c101231.graph_c0	131.94	221	0	0	c101231.graph_c0_seq1	0
Bd_MA_1	c10124.graph_c0	1370.76	1460	0.14	0.09	c10124.graph_c0_seq1	2
Bd_MA_1	c101241.graph_c0	209.89	299	0	0	c101241.graph_c0_seq1	0
Bd_MA_1	c101243.graph_c0	195.89	285	0.48	0.31	c101243.graph_c0_seq1	1
Bd_MA_1	c101247.graph_c0	239.87	329	0	0	c101247.graph_c0_seq1	0
Bd_MA_1	c101249.graph_c0	310.84	400	0	0	c101249.graph_c0_seq1	0
Bd_MA_1	c10125.graph_c0	250.87	340	0	0	c10125.graph_c0_seq1	0
Bd_MA_1	c101250.graph_c0	170.91	260	0	0	c101250.graph_c0_seq1	0
Bd_MA_1	c101254.graph_c0	214.88	304	0	0	c101254.graph_c0_seq1	0
Bd_MA_1	c101255.graph_c0	178.9	268	0	0	c101255.graph_c0_seq1	0
Bd_MA_1	c101256.graph_c0	132.94	222	0	0	c101256.graph_c0_seq1	0
Bd_MA_1	c101258.graph_c0	166.91	256	0	0	c101258.graph_c0_seq1	0
Bd_MA_1	c101261.graph_c0	136.93	226	0	0	c101261.graph_c0_seq1	0
Bd_MA_1	c101270.graph_c0	160.92	250	1.17	0.75	c101270.graph_c0_seq1	2
Bd_MA_1	c101272.graph_c0	482.8	572	0	0	c101272.graph_c0_seq1	0
Bd_MA_1	c101275.graph_c0	122.95	212	0	0	c101275.graph_c0_seq1	0
Bd_MA_1	c101276.graph_c0	375.82	465	0	0	c101276.graph_c0_seq1	0
Bd_MA_1	c101278.graph_c0	187.9	277	0	0	c101278.graph_c0_seq1	0
Bd_MA_1	c101279.graph_c0	171.91	261	1.1	0.7	c101279.graph_c0_seq1	2
Bd_MA_1	c101280.graph_c0	116.95	206	0	0	c101280.graph_c0_seq1	0
Bd_MA_1	c101281.graph_c0	113.95	203	0	0	c101281.graph_c0_seq1	0
Bd_MA_1	c101282.graph_c0	124.94	214	0	0	c101282.graph_c0_seq1	0
Bd_MA_1	c101286.graph_c0	201.89	291	0	0	c101286.graph_c0_seq1	0
Bd_MA_1	c10129.graph_c0	378.82	468	0.25	0.16	c10129.graph_c0_seq1	1
Bd_MA_1	c101290.graph_c0	149.92	239	0	0	c101290.graph_c0_seq1	0
Bd_MA_1	c101291.graph_c0	122.95	212	0	0	c101291.graph_c0_seq1	0
Bd_MA_1	c1013.graph_c0	173.91	263	0	0	c1013.graph_c0_seq1	0
Bd_MA_1	c101308.graph_c0	161.92	251	0.58	0.37	c101308.graph_c0_seq1	1
Bd_MA_1	c101310.graph_c0	156.92	246	0	0	c101310.graph_c0_seq1	0
Bd_MA_1	c101311.graph_c0	275.86	365	0	0	c101311.graph_c0_seq1	0
Bd_MA_1	c101314.graph_c0	183.9	273	0.51	0.33	c101314.graph_c0_seq1	1
Bd_MA_1	c101315.graph_c0	349.83	439	0	0	c101315.graph_c0_seq1	0
Bd_MA_1	c101316.graph_c0	174.91	264	0	0	c101316.graph_c0_seq1	0
Bd_MA_1	c101320.graph_c0	169.91	259	0	0	c101320.graph_c0_seq1	0
Bd_MA_1	c101327.graph_c0	257.86	347	0	0	c101327.graph_c0_seq1	0
Bd_MA_1	c101332.graph_c0	200.89	290	0	0	c101332.graph_c0_seq1	0
Bd_MA_1	c101333.graph_c0	151.92	241	0	0	c101333.graph_c0_seq1	0
Bd_MA_1	c101334.graph_c0	143.93	233	0	0	c101334.graph_c0_seq1	0
Bd_MA_1	c101335.graph_c0	136.93	226	0.69	0.44	c101335.graph_c0_seq1	1
Bd_MA_1	c10134.graph_c0	233.88	323	0	0	c10134.graph_c0_seq1	0
Bd_MA_1	c101340.graph_c0	363.83	453	0.26	0.17	c101340.graph_c0_seq1	1
Bd_MA_1	c101342.graph_c0	136.93	226	0	0	c101342.graph_c0_seq1	0
Bd_MA_1	c10135.graph_c0	594.78	684	0	0	c10135.graph_c0_seq1	0
Bd_MA_1	c101356.graph_c0	449.81	539	0	0	c101356.graph_c0_seq1	0
Bd_MA_1	c10136.graph_c0	273.86	363	0	0	c10136.graph_c0_seq1	0
Bd_MA_1	c101360.graph_c0	133.94	223	0	0	c101360.graph_c0_seq1	0
Bd_MA_1	c101368.graph_c0	436.81	526	0	0	c101368.graph_c0_seq1	0
Bd_MA_1	c101369.graph_c0	185.9	275	0	0	c101369.graph_c0_seq1	0
Bd_MA_1	c10137.graph_c0	308.85	398	0	0	c10137.graph_c0_seq1	0
Bd_MA_1	c101373.graph_c0	390.82	480	0	0	c101373.graph_c0_seq1	0
Bd_MA_1	c101374.graph_c0	120.95	210	0.78	0.5	c101374.graph_c0_seq1	1
Bd_MA_1	c101375.graph_c0	175.91	265	0.54	0.34	c101375.graph_c0_seq1	1
Bd_MA_1	c101376.graph_c0	127.94	217	0	0	c101376.graph_c0_seq1	0
Bd_MA_1	c10139.graph_c0	141.93	231	1.99	1.28	c10139.graph_c0_seq1	3
Bd_MA_1	c101390.graph_c0	126.94	216	0	0	c101390.graph_c0_seq1	0
Bd_MA_1	c101391.graph_c0	115.95	205	0.81	0.52	c101391.graph_c0_seq1	1
Bd_MA_1	c101395.graph_c0	249.87	339	0	0	c101395.graph_c0_seq1	0
Bd_MA_1	c101397.graph_c0	126.94	216	0.74	0.48	c101397.graph_c0_seq1	1
Bd_MA_1	c1014.graph_c0	245.87	335	0	0	c1014.graph_c0_seq1	0
Bd_MA_1	c101403.graph_c0	318.84	408	0	0	c101403.graph_c0_seq1	0
Bd_MA_1	c101405.graph_c0	180.9	270	1.04	0.67	c101405.graph_c0_seq1	2
Bd_MA_1	c10141.graph_c0	225.88	315	0.42	0.27	c10141.graph_c0_seq1	1
Bd_MA_1	c101411.graph_c0	662.77	752	0	0	c101411.graph_c0_seq1	0
Bd_MA_1	c101412.graph_c0	207.89	297	0	0	c101412.graph_c0_seq1	0
Bd_MA_1	c101414.graph_c0	124.94	214	0	0	c101414.graph_c0_seq1	0
Bd_MA_1	c10142.graph_c0	202.89	292	0	0	c10142.graph_c0_seq1	0
Bd_MA_1	c101421.graph_c0	142.93	232	0	0	c101421.graph_c0_seq1	0
Bd_MA_1	c101425.graph_c0	136.93	226	0	0	c101425.graph_c0_seq1	0
Bd_MA_1	c101427.graph_c0	121.95	211	0	0	c101427.graph_c0_seq1	0
Bd_MA_1	c101434.graph_c0	363.83	453	0	0	c101434.graph_c0_seq1	0
Bd_MA_1	c101436.graph_c0	164.91	254	0	0	c101436.graph_c0_seq1	0
Bd_MA_1	c101440.graph_c0	255.87	345	0	0	c101440.graph_c0_seq1	0
Bd_MA_1	c101446.graph_c0	236.87	326	0	0	c101446.graph_c0_seq1	0
Bd_MA_1	c101449.graph_c0	182.9	272	0	0	c101449.graph_c0_seq1	0
Bd_MA_1	c10145.graph_c0	286.85	376	0.33	0.21	c10145.graph_c0_seq1	1
Bd_MA_1	c101454.graph_c0	500.8	590	0	0	c101454.graph_c0_seq1	0
Bd_MA_1	c101455.graph_c0	289.85	379	0	0	c101455.graph_c0_seq1	0
Bd_MA_1	c10146.graph_c0	200.89	290	0	0	c10146.graph_c0_seq1	0
Bd_MA_1	c101460.graph_c0	348.83	438	0.27	0.17	c101460.graph_c0_seq1	1
Bd_MA_1	c101464.graph_c0	226.88	316	0.83	0.53	c101464.graph_c0_seq1	2
Bd_MA_1	c101467.graph_c0	153.92	243	0	0	c101467.graph_c0_seq1	0
Bd_MA_1	c101473.graph_c0	351.83	441	0	0	c101473.graph_c0_seq1	0
Bd_MA_1	c101477.graph_c0	111.96	201	0	0	c101477.graph_c0_seq1	0
Bd_MA_1	c101487.graph_c0	212.89	302	0	0	c101487.graph_c0_seq1	0
Bd_MA_1	c101489.graph_c0	222.88	312	0	0	c101489.graph_c0_seq1	0
Bd_MA_1	c101492.graph_c0	161.92	251	1.16	0.75	c101492.graph_c0_seq1	2
Bd_MA_1	c10150.graph_c0	210.89	300	0.45	0.29	c10150.graph_c0_seq1	1
Bd_MA_1	c101500.graph_c0	159.92	249	0.59	0.38	c101500.graph_c0_seq1	1
Bd_MA_1	c101504.graph_c0	155.92	245	1.21	0.77	c101504.graph_c0_seq1	2
Bd_MA_1	c101508.graph_c0	184.9	274	0	0	c101508.graph_c0_seq1	0
Bd_MA_1	c10151.graph_c0	271.86	361	0	0	c10151.graph_c0_seq1	0
Bd_MA_1	c101514.graph_c0	132.94	222	0	0	c101514.graph_c0_seq1	0
Bd_MA_1	c101521.graph_c0	175.91	265	0	0	c101521.graph_c0_seq1	0
Bd_MA_1	c101525.graph_c0	200.89	290	0	0	c101525.graph_c0_seq1	0
Bd_MA_1	c101526.graph_c0	155.92	245	0	0	c101526.graph_c0_seq1	0
Bd_MA_1	c101527.graph_c0	177.91	267	0	0	c101527.graph_c0_seq1	0
Bd_MA_1	c101531.graph_c0	290.85	380	0	0	c101531.graph_c0_seq1	0
Bd_MA_1	c101533.graph_c0	192.9	282	0.49	0.31	c101533.graph_c0_seq1	1
Bd_MA_1	c101534.graph_c0	440.81	530	0	0	c101534.graph_c0_seq1	0
Bd_MA_1	c101536.graph_c0	150.92	240	0.62	0.4	c101536.graph_c0_seq1	1
Bd_MA_1	c10154.graph_c0	1127.76	1217	0.08	0.05	c10154.graph_c0_seq1	1
Bd_MA_1	c101541.graph_c0	112.96	202	0	0	c101541.graph_c0_seq1	0
Bd_MA_1	c101542.graph_c0	341.83	431	0.55	0.35	c101542.graph_c0_seq1	2
Bd_MA_1	c101545.graph_c0	261.86	351	0.36	0.23	c101545.graph_c0_seq1	1
Bd_MA_1	c101554.graph_c0	344.83	434	0.55	0.35	c101554.graph_c0_seq1	2
Bd_MA_1	c10156.graph_c0	440.81	530	1.07	0.68	c10156.graph_c0_seq1	5
Bd_MA_1	c101564.graph_c0	356.83	446	0.79	0.51	c101564.graph_c0_seq1	3
Bd_MA_1	c101568.graph_c0	342.83	432	0	0	c101568.graph_c0_seq1	0
Bd_MA_1	c101570.graph_c0	225.88	315	1.25	0.8	c101570.graph_c0_seq1	3
Bd_MA_1	c101571.graph_c0	173.91	263	0	0	c101571.graph_c0_seq1	0
Bd_MA_1	c101573.graph_c0	221.88	311	0	0	c101573.graph_c0_seq1	0
Bd_MA_1	c101576.graph_c0	341.83	431	1.93	1.24	c101576.graph_c0_seq1	7
Bd_MA_1	c101578.graph_c0	146.93	236	0.64	0.41	c101578.graph_c0_seq1	1
Bd_MA_1	c101581.graph_c0	120.95	210	1.56	1	c101581.graph_c0_seq1	2
Bd_MA_1	c101583.graph_c0	143.93	233	0	0	c101583.graph_c0_seq1	0
Bd_MA_1	c101586.graph_c0	233.88	323	0	0	c101586.graph_c0_seq1	0
Bd_MA_1	c101587.graph_c0	260.86	350	0.36	0.23	c101587.graph_c0_seq1	1
Bd_MA_1	c101590.graph_c0	227.88	317	0.83	0.53	c101590.graph_c0_seq1	2
Bd_MA_1	c101591.graph_c0	314.84	404	0.3	0.19	c101591.graph_c0_seq1	1
Bd_MA_1	c101595.graph_c0	232.88	322	0	0	c101595.graph_c0_seq1	0
Bd_MA_1	c101598.graph_c0	162.91	252	0.58	0.37	c101598.graph_c0_seq1	1
Bd_MA_1	c1016.graph_c0	270.86	360	0	0	c1016.graph_c0_seq1	0
Bd_MA_1	c10160.graph_c0	1632.76	1722	0.17	0.11	c10160.graph_c0_seq1	3
Bd_MA_1	c101600.graph_c0	173.91	263	0.54	0.35	c101600.graph_c0_seq1	1
Bd_MA_1	c101610.graph_c0	120.95	210	0	0	c101610.graph_c0_seq1	0
Bd_MA_1	c101614.graph_c0	259.86	349	0	0	c101614.graph_c0_seq1	0
Bd_MA_1	c101619.graph_c0	199.89	289	0	0	c101619.graph_c0_seq1	0
Bd_MA_1	c101625.graph_c0	213.89	303	0	0	c101625.graph_c0_seq1	0
Bd_MA_1	c10163.graph_c0	305.85	395	0	0	c10163.graph_c0_seq1	0
Bd_MA_1	c101638.graph_c0	205.89	295	0	0	c101638.graph_c0_seq1	0
Bd_MA_1	c101640.graph_c0	156.92	246	0	0	c101640.graph_c0_seq1	0
Bd_MA_1	c101644.graph_c0	174.91	264	0	0	c101644.graph_c0_seq1	0
Bd_MA_1	c101646.graph_c0	146.93	236	0	0	c101646.graph_c0_seq1	0
Bd_MA_1	c101647.graph_c0	268.86	358	0	0	c101647.graph_c0_seq1	0
Bd_MA_1	c101649.graph_c0	134.94	224	0	0	c101649.graph_c0_seq1	0
Bd_MA_1	c10165.graph_c0	322.84	412	0	0	c10165.graph_c0_seq1	0
Bd_MA_1	c101651.graph_c0	245.87	335	0.38	0.25	c101651.graph_c0_seq1	1
Bd_MA_1	c101655.graph_c0	141.93	231	0	0	c101655.graph_c0_seq1	0
Bd_MA_1	c10166.graph_c0	163.91	253	1.72	1.1	c10166.graph_c0_seq1	3
Bd_MA_1	c101660.graph_c0	179.9	269	0	0	c101660.graph_c0_seq1	0
Bd_MA_1	c101666.graph_c0	382.82	472	0	0	c101666.graph_c0_seq1	0
Bd_MA_1	c10167.graph_c0	170.91	260	0	0	c10167.graph_c0_seq1	0
Bd_MA_1	c101674.graph_c0	174.91	264	0	0	c101674.graph_c0_seq1	0
Bd_MA_1	c101682.graph_c0	308.85	398	0	0	c101682.graph_c0_seq1	0
Bd_MA_1	c101685.graph_c0	190.9	280	0.49	0.32	c101685.graph_c0_seq1	1
Bd_MA_1	c101687.graph_c0	119.95	209	0	0	c101687.graph_c0_seq1	0
Bd_MA_1	c101689.graph_c0	131.94	221	0	0	c101689.graph_c0_seq1	0
Bd_MA_1	c101692.graph_c0	331.84	421	0	0	c101692.graph_c0_seq1	0
Bd_MA_1	c101693.graph_c0	250.87	340	0	0	c101693.graph_c0_seq1	0
Bd_MA_1	c101694.graph_c0	324.84	414	0	0	c101694.graph_c0_seq1	0
Bd_MA_1	c101697.graph_c0	134.94	224	0	0	c101697.graph_c0_seq1	0
Bd_MA_1	c1017.graph_c0	332.84	422	0	0	c1017.graph_c0_seq1	0
Bd_MA_1	c10170.graph_c0	719.77	809	0.13	0.08	c10170.graph_c0_seq1	1
Bd_MA_1	c101702.graph_c0	145.93	235	0.65	0.41	c101702.graph_c0_seq1	1
Bd_MA_1	c101703.graph_c0	278.86	368	1.35	0.87	c101703.graph_c0_seq1	4
Bd_MA_1	c101705.graph_c0	118.95	208	0	0	c101705.graph_c0_seq1	0
Bd_MA_1	c101706.graph_c0	400.82	490	0	0	c101706.graph_c0_seq1	0
Bd_MA_1	c101708.graph_c0	195.89	285	0	0	c101708.graph_c0_seq1	0
Bd_MA_1	c101709.graph_c0	183.9	273	0	0	c101709.graph_c0_seq1	0
Bd_MA_1	c10171.graph_c0	195.89	285	1.44	0.92	c10171.graph_c0_seq1	3
Bd_MA_1	c101716.graph_c0	215.88	305	0.44	0.28	c101716.graph_c0_seq1	1
Bd_MA_1	c101717.graph_c0	251.87	341	0	0	c101717.graph_c0_seq1	0
Bd_MA_1	c10172.graph_c0	279.86	369	1.68	1.08	c10172.graph_c0_seq2	5
Bd_MA_1	c101722.graph_c0	148.92	238	0.63	0.41	c101722.graph_c0_seq1	1
Bd_MA_1	c10173.graph_c0	276.86	366	0	0	c10173.graph_c0_seq1	0
Bd_MA_1	c101730.graph_c0	423.81	513	0	0	c101730.graph_c0_seq1	0
Bd_MA_1	c101731.graph_c0	188.9	278	0	0	c101731.graph_c0_seq1	0
Bd_MA_1	c101732.graph_c0	240.87	330	0	0	c101732.graph_c0_seq1	0
Bd_MA_1	c101734.graph_c0	233.88	323	0	0	c101734.graph_c0_seq1	0
Bd_MA_1	c101741.graph_c0	138.93	228	0	0	c101741.graph_c0_seq1	0
Bd_MA_1	c101742.graph_c0	275.86	365	1.36	0.88	c101742.graph_c0_seq1	4
Bd_MA_1	c101743.graph_c0	348.83	438	0	0	c101743.graph_c0_seq1	0
Bd_MA_1	c101753.graph_c0	257.86	347	0	0	c101753.graph_c0_seq1	0
Bd_MA_1	c101754.graph_c0	274.86	364	0.34	0.22	c101754.graph_c0_seq1	1
Bd_MA_1	c101759.graph_c0	190.9	280	0	0	c101759.graph_c0_seq1	0
Bd_MA_1	c10176.graph_c0	186.9	276	0	0	c10176.graph_c0_seq1	0
Bd_MA_1	c101762.graph_c0	303.85	393	0	0	c101762.graph_c0_seq1	0
Bd_MA_1	c101763.graph_c0	156.92	246	0	0	c101763.graph_c0_seq1	0
Bd_MA_1	c101765.graph_c0	349.83	439	0	0	c101765.graph_c0_seq1	0
Bd_MA_1	c101767.graph_c0	205.89	295	0	0	c101767.graph_c0_seq1	0
Bd_MA_1	c10177.graph_c0	281.85	371	0.67	0.43	c10177.graph_c0_seq1	2
Bd_MA_1	c101772.graph_c0	147.93	237	0	0	c101772.graph_c0_seq1	0
Bd_MA_1	c101774.graph_c0	135.93	225	0.69	0.44	c101774.graph_c0_seq1	1
Bd_MA_1	c101775.graph_c0	169.91	259	0	0	c101775.graph_c0_seq1	0
Bd_MA_1	c101776.graph_c0	386.82	476	0	0	c101776.graph_c0_seq1	0
Bd_MA_1	c101778.graph_c0	157.92	247	0	0	c101778.graph_c0_seq1	0
Bd_MA_1	c101779.graph_c0	178.9	268	0	0	c101779.graph_c0_seq1	0
Bd_MA_1	c101780.graph_c0	191.9	281	0	0	c101780.graph_c0_seq1	0
Bd_MA_1	c101784.graph_c0	209.89	299	0	0	c101784.graph_c0_seq1	0
Bd_MA_1	c10179.graph_c0	153.92	243	0.61	0.39	c10179.graph_c0_seq1	1
Bd_MA_1	c101790.graph_c0	120.95	210	0	0	c101790.graph_c0_seq1	0
Bd_MA_1	c101792.graph_c0	153.92	243	0	0	c101792.graph_c0_seq1	0
Bd_MA_1	c101793.graph_c0	301.85	391	0.94	0.6	c101793.graph_c0_seq1	3
Bd_MA_1	c101794.graph_c0	173.91	263	0	0	c101794.graph_c0_seq1	0
Bd_MA_1	c101797.graph_c0	202.89	292	0	0	c101797.graph_c0_seq1	0
Bd_MA_1	c101798.graph_c0	182.9	272	0	0	c101798.graph_c0_seq1	0
Bd_MA_1	c10180.graph_c0	131.94	221	0.71	0.46	c10180.graph_c0_seq1	1
Bd_MA_1	c101801.graph_c0	134.94	224	0	0	c101801.graph_c0_seq1	0
Bd_MA_1	c101802.graph_c0	179.9	269	0	0	c101802.graph_c0_seq1	0
Bd_MA_1	c101806.graph_c0	158.92	248	0	0	c101806.graph_c0_seq1	0
Bd_MA_1	c101809.graph_c0	140.93	230	0	0	c101809.graph_c0_seq1	0
Bd_MA_1	c10181.graph_c0	415.81	505	0	0	c10181.graph_c0_seq1	0
Bd_MA_1	c101811.graph_c0	310.84	400	0	0	c101811.graph_c0_seq1	0
Bd_MA_1	c101814.graph_c0	194.9	284	0	0	c101814.graph_c0_seq1	0
Bd_MA_1	c101815.graph_c0	140.93	230	0	0	c101815.graph_c0_seq1	0
Bd_MA_1	c101820.graph_c0	204.89	294	0	0	c101820.graph_c0_seq1	0
Bd_MA_1	c101825.graph_c0	325.84	415	1.44	0.93	c101825.graph_c0_seq1	5
Bd_MA_1	c101842.graph_c0	228.88	318	0	0	c101842.graph_c0_seq1	0
Bd_MA_1	c101846.graph_c0	422.81	512	0	0	c101846.graph_c0_seq1	0
Bd_MA_1	c101847.graph_c0	192.9	282	1.46	0.94	c101847.graph_c0_seq1	3
Bd_MA_1	c101848.graph_c0	129.94	219	0	0	c101848.graph_c0_seq1	0
Bd_MA_1	c10185.graph_c0	161.92	251	0	0	c10185.graph_c0_seq1	0
Bd_MA_1	c101851.graph_c0	319.84	409	0.29	0.19	c101851.graph_c0_seq1	1
Bd_MA_1	c101853.graph_c0	345.83	435	0.27	0.17	c101853.graph_c0_seq1	1
Bd_MA_1	c101858.graph_c0	169.91	259	0	0	c101858.graph_c0_seq1	0
Bd_MA_1	c101859.graph_c0	354.83	444	0	0	c101859.graph_c0_seq1	0
Bd_MA_1	c101862.graph_c0	247.87	337	0	0	c101862.graph_c0_seq1	0
Bd_MA_1	c101872.graph_c0	356.83	446	0	0	c101872.graph_c0_seq1	0
Bd_MA_1	c101876.graph_c0	181.9	271	0	0	c101876.graph_c0_seq1	0
Bd_MA_1	c101877.graph_c0	316.84	406	0	0	c101877.graph_c0_seq1	0
Bd_MA_1	c101888.graph_c0	138.93	228	0.68	0.43	c101888.graph_c0_seq1	1
Bd_MA_1	c101892.graph_c0	182.9	272	0	0	c101892.graph_c0_seq1	0
Bd_MA_1	c101893.graph_c0	140.93	230	0	0	c101893.graph_c0_seq1	0
Bd_MA_1	c101895.graph_c0	123.94	213	0	0	c101895.graph_c0_seq1	0
Bd_MA_1	c101899.graph_c0	124.94	214	0	0	c101899.graph_c0_seq1	0
Bd_MA_1	c1019.graph_c0	948.76	1038	0	0	c1019.graph_c0_seq2	0
Bd_MA_1	c101900.graph_c0	274.86	364	0	0	c101900.graph_c0_seq1	0
Bd_MA_1	c10191.graph_c0	423.81	513	0	0	c10191.graph_c0_seq1	0
Bd_MA_1	c101911.graph_c0	196.89	286	0.96	0.61	c101911.graph_c0_seq1	2
Bd_MA_1	c101914.graph_c0	229.88	319	0	0	c101914.graph_c0_seq1	0
Bd_MA_1	c101915.graph_c0	253.87	343	0	0	c101915.graph_c0_seq1	0
Bd_MA_1	c101919.graph_c0	225.88	315	0	0	c101919.graph_c0_seq1	0
Bd_MA_1	c101920.graph_c0	194.9	284	0	0	c101920.graph_c0_seq1	0
Bd_MA_1	c101922.graph_c0	240.87	330	0	0	c101922.graph_c0_seq1	0
Bd_MA_1	c101924.graph_c0	392.82	482	0	0	c101924.graph_c0_seq1	0
Bd_MA_1	c101927.graph_c0	176.91	266	0	0	c101927.graph_c0_seq1	0
Bd_MA_1	c10193.graph_c0	197.89	287	0.95	0.61	c10193.graph_c0_seq1	2
Bd_MA_1	c101932.graph_c0	181.9	271	0	0	c101932.graph_c0_seq1	0
Bd_MA_1	c101940.graph_c0	286.85	376	0	0	c101940.graph_c0_seq1	0
Bd_MA_1	c101942.graph_c0	208.89	298	0	0	c101942.graph_c0_seq1	0
Bd_MA_1	c101945.graph_c0	170.91	260	0	0	c101945.graph_c0_seq1	0
Bd_MA_1	c101949.graph_c0	201.89	291	0.47	0.3	c101949.graph_c0_seq1	1
Bd_MA_1	c101955.graph_c0	139.93	229	0	0	c101955.graph_c0_seq1	0
Bd_MA_1	c101956.graph_c0	658.77	748	0.14	0.09	c101956.graph_c0_seq1	1
Bd_MA_1	c10196.graph_c0	132.94	222	0	0	c10196.graph_c0_seq1	0
Bd_MA_1	c101967.graph_c0	172.91	262	0	0	c101967.graph_c0_seq1	0
Bd_MA_1	c101972.graph_c0	142.93	232	0	0	c101972.graph_c0_seq1	0
Bd_MA_1	c101975.graph_c0	411.82	501	0.46	0.29	c101975.graph_c0_seq1	2
Bd_MA_1	c101976.graph_c0	438.81	528	0	0	c101976.graph_c0_seq1	0
Bd_MA_1	c101979.graph_c0	137.93	227	0	0	c101979.graph_c0_seq1	0
Bd_MA_1	c101981.graph_c0	246.87	336	0.38	0.24	c101981.graph_c0_seq1	1
Bd_MA_1	c101982.graph_c0	157.92	247	0	0	c101982.graph_c0_seq1	0
Bd_MA_1	c101984.graph_c0	366.83	456	1.03	0.66	c101984.graph_c0_seq1	4
Bd_MA_1	c101987.graph_c0	149.92	239	0.63	0.4	c101987.graph_c0_seq1	1
Bd_MA_1	c101990.graph_c0	258.86	348	0	0	c101990.graph_c0_seq1	0
Bd_MA_1	c101997.graph_c0	276.86	366	0	0	c101997.graph_c0_seq1	0
Bd_MA_1	c102003.graph_c0	115.95	205	0	0	c102003.graph_c0_seq1	0
Bd_MA_1	c10202.graph_c0	419.81	509	1.79	1.15	c10202.graph_c0_seq1	8
Bd_MA_1	c102025.graph_c0	148.92	238	0	0	c102025.graph_c0_seq1	0
Bd_MA_1	c102026.graph_c0	119.95	209	0	0	c102026.graph_c0_seq1	0
Bd_MA_1	c102029.graph_c0	491.8	581	0	0	c102029.graph_c0_seq1	0
Bd_MA_1	c10203.graph_c0	549.79	639	0.68	0.44	c10203.graph_c0_seq1	4
Bd_MA_1	c102032.graph_c0	169.91	259	0	0	c102032.graph_c0_seq1	0
Bd_MA_1	c102035.graph_c0	170.91	260	1.1	0.71	c102035.graph_c0_seq1	2
Bd_MA_1	c10204.graph_c0	158.92	248	0	0	c10204.graph_c0_seq1	0
Bd_MA_1	c102041.graph_c0	210.89	300	0	0	c102041.graph_c0_seq1	0
Bd_MA_1	c102045.graph_c0	439.81	529	0.21	0.14	c102045.graph_c0_seq1	1
Bd_MA_1	c102046.graph_c0	123.94	213	0	0	c102046.graph_c0_seq1	0
Bd_MA_1	c10205.graph_c0	441.81	531	0	0	c10205.graph_c0_seq1	0
Bd_MA_1	c102050.graph_c0	129.94	219	0	0	c102050.graph_c0_seq1	0
Bd_MA_1	c102051.graph_c0	191.9	281	0	0	c102051.graph_c0_seq1	0
Bd_MA_1	c102052.graph_c0	389.82	479	0.48	0.31	c102052.graph_c0_seq1	2
Bd_MA_1	c102053.graph_c0	184.9	274	0	0	c102053.graph_c0_seq1	0
Bd_MA_1	c102055.graph_c0	147.93	237	0	0	c102055.graph_c0_seq1	0
Bd_MA_1	c102058.graph_c0	346.83	436	0	0	c102058.graph_c0_seq1	0
Bd_MA_1	c102062.graph_c0	117.95	207	0	0	c102062.graph_c0_seq1	0
Bd_MA_1	c102064.graph_c0	143.93	233	0	0	c102064.graph_c0_seq1	0
Bd_MA_1	c102065.graph_c0	125.94	215	0	0	c102065.graph_c0_seq1	0
Bd_MA_1	c102067.graph_c0	302.85	392	0	0	c102067.graph_c0_seq1	0
Bd_MA_1	c102073.graph_c0	347.83	437	0	0	c102073.graph_c0_seq1	0
Bd_MA_1	c102080.graph_c0	172.91	262	0	0	c102080.graph_c0_seq1	0
Bd_MA_1	c102084.graph_c0	283.85	373	0.33	0.21	c102084.graph_c0_seq1	1
Bd_MA_1	c102085.graph_c0	193.9	283	0	0	c102085.graph_c0_seq1	0
Bd_MA_1	c102086.graph_c0	373.83	463	0	0	c102086.graph_c0_seq1	0
Bd_MA_1	c102094.graph_c0	122.95	212	0	0	c102094.graph_c0_seq1	0
Bd_MA_1	c102098.graph_c0	119.95	209	0	0	c102098.graph_c0_seq1	0
Bd_MA_1	c102099.graph_c0	139.93	229	0	0	c102099.graph_c0_seq1	0
Bd_MA_1	c1021.graph_c0	445.81	535	0	0	c1021.graph_c0_seq1	0
Bd_MA_1	c102100.graph_c0	127.94	217	0	0	c102100.graph_c0_seq1	0
Bd_MA_1	c102106.graph_c0	166.91	256	0.56	0.36	c102106.graph_c0_seq1	1
Bd_MA_1	c102108.graph_c0	124.94	214	1.51	0.97	c102108.graph_c0_seq1	2
Bd_MA_1	c102109.graph_c0	391.82	481	0	0	c102109.graph_c0_seq1	0
Bd_MA_1	c10211.graph_c0	130.94	220	0	0	c10211.graph_c0_seq1	0
Bd_MA_1	c102111.graph_c0	296.85	386	0	0	c102111.graph_c0_seq1	0
Bd_MA_1	c102117.graph_c0	366.83	456	0	0	c102117.graph_c0_seq1	0
Bd_MA_1	c102118.graph_c0	145.93	235	1.29	0.83	c102118.graph_c0_seq1	2
Bd_MA_1	c10212.graph_c0	149.92	239	0.63	0.4	c10212.graph_c0_seq1	1
Bd_MA_1	c102131.graph_c0	163.91	253	0	0	c102131.graph_c0_seq1	0
Bd_MA_1	c102132.graph_c0	337.84	427	0	0	c102132.graph_c0_seq1	0
Bd_MA_1	c102133.graph_c0	127.94	217	0	0	c102133.graph_c0_seq1	0
Bd_MA_1	c102137.graph_c0	439.81	529	0	0	c102137.graph_c0_seq1	0
Bd_MA_1	c10214.graph_c0	159.92	249	0	0	c10214.graph_c0_seq1	0
Bd_MA_1	c102145.graph_c0	140.93	230	0	0	c102145.graph_c0_seq1	0
Bd_MA_1	c102146.graph_c0	258.86	348	0	0	c102146.graph_c0_seq1	0
Bd_MA_1	c102148.graph_c0	153.92	243	0	0	c102148.graph_c0_seq1	0
Bd_MA_1	c102151.graph_c0	117.95	207	0	0	c102151.graph_c0_seq1	0
Bd_MA_1	c102154.graph_c0	247.87	337	0.38	0.24	c102154.graph_c0_seq1	1
Bd_MA_1	c102164.graph_c0	137.93	227	0	0	c102164.graph_c0_seq1	0
Bd_MA_1	c102172.graph_c0	112.96	202	0	0	c102172.graph_c0_seq1	0
Bd_MA_1	c102173.graph_c0	236.87	326	0.4	0.25	c102173.graph_c0_seq1	1
Bd_MA_1	c102180.graph_c0	332.84	422	0	0	c102180.graph_c0_seq1	0
Bd_MA_1	c102189.graph_c0	139.93	229	1.35	0.86	c102189.graph_c0_seq1	2
Bd_MA_1	c102190.graph_c0	290.85	380	0	0	c102190.graph_c0_seq1	0
Bd_MA_1	c102195.graph_c0	178.9	268	0	0	c102195.graph_c0_seq1	0
Bd_MA_1	c1022.graph_c0	199.89	289	0.94	0.6	c1022.graph_c0_seq1	2
Bd_MA_1	c102202.graph_c0	225.88	315	0	0	c102202.graph_c0_seq1	0
Bd_MA_1	c102204.graph_c0	138.93	228	0	0	c102204.graph_c0_seq1	0
Bd_MA_1	c102205.graph_c0	134.94	224	0	0	c102205.graph_c0_seq1	0
Bd_MA_1	c10221.graph_c0	372.83	462	0	0	c10221.graph_c0_seq1	0
Bd_MA_1	c102212.graph_c0	483.8	573	0	0	c102212.graph_c0_seq1	0
Bd_MA_1	c102213.graph_c0	128.94	218	0.73	0.47	c102213.graph_c0_seq1	1
Bd_MA_1	c102215.graph_c0	388.82	478	0.48	0.31	c102215.graph_c0_seq1	2
Bd_MA_1	c102218.graph_c0	261.86	351	0	0	c102218.graph_c0_seq1	0
Bd_MA_1	c102221.graph_c0	597.78	687	0	0	c102221.graph_c0_seq1	0
Bd_MA_1	c102223.graph_c0	257.86	347	0	0	c102223.graph_c0_seq1	0
Bd_MA_1	c102226.graph_c0	346.83	436	0	0	c102226.graph_c0_seq1	0
Bd_MA_1	c10223.graph_c0	455.81	545	0	0	c10223.graph_c0_seq1	0
Bd_MA_1	c102234.graph_c0	133.94	223	2.11	1.35	c102234.graph_c0_seq1	3
Bd_MA_1	c102236.graph_c0	301.85	391	0	0	c102236.graph_c0_seq1	0
Bd_MA_1	c102237.graph_c0	186.9	276	0	0	c102237.graph_c0_seq1	0
Bd_MA_1	c102239.graph_c0	246.87	336	0	0	c102239.graph_c0_seq1	0
Bd_MA_1	c10224.graph_c0	612.78	702	0	0	c10224.graph_c0_seq1,c10224.graph_c0_seq2	0
Bd_MA_1	c102242.graph_c0	159.92	249	0	0	c102242.graph_c0_seq1	0
Bd_MA_1	c102245.graph_c0	213.89	303	0	0	c102245.graph_c0_seq1	0
Bd_MA_1	c102253.graph_c0	155.92	245	0	0	c102253.graph_c0_seq1	0
Bd_MA_1	c102255.graph_c0	161.92	251	0	0	c102255.graph_c0_seq1	0
Bd_MA_1	c102256.graph_c0	146.93	236	0	0	c102256.graph_c0_seq1	0
Bd_MA_1	c102257.graph_c0	123.94	213	0	0	c102257.graph_c0_seq1	0
Bd_MA_1	c102258.graph_c0	156.92	246	0	0	c102258.graph_c0_seq1	0
Bd_MA_1	c102259.graph_c0	181.9	271	0	0	c102259.graph_c0_seq1	0
Bd_MA_1	c102262.graph_c0	185.9	275	0	0	c102262.graph_c0_seq1	0
Bd_MA_1	c102266.graph_c0	348.83	438	0	0	c102266.graph_c0_seq1	0
Bd_MA_1	c102267.graph_c0	360.83	450	0.26	0.17	c102267.graph_c0_seq1	1
Bd_MA_1	c102272.graph_c0	334.84	424	0	0	c102272.graph_c0_seq1	0
Bd_MA_1	c102284.graph_c0	364.83	454	0.52	0.33	c102284.graph_c0_seq1	2
Bd_MA_1	c102285.graph_c0	174.91	264	0	0	c102285.graph_c0_seq1	0
Bd_MA_1	c102296.graph_c0	133.94	223	0	0	c102296.graph_c0_seq1	0
Bd_MA_1	c1023.graph_c0	232.88	322	0	0	c1023.graph_c0_seq1	0
Bd_MA_1	c102302.graph_c0	279.86	369	0	0	c102302.graph_c0_seq1	0
Bd_MA_1	c102303.graph_c0	384.82	474	0	0	c102303.graph_c0_seq1	0
Bd_MA_1	c102313.graph_c0	253.87	343	0	0	c102313.graph_c0_seq1	0
Bd_MA_1	c102317.graph_c0	225.88	315	0	0	c102317.graph_c0_seq1	0
Bd_MA_1	c102328.graph_c0	531.79	621	0.35	0.23	c102328.graph_c0_seq1	2
Bd_MA_1	c102332.graph_c0	198.89	288	0	0	c102332.graph_c0_seq1	0
Bd_MA_1	c102336.graph_c0	300.85	390	0	0	c102336.graph_c0_seq1	0
Bd_MA_1	c102337.graph_c0	229.88	319	0.82	0.53	c102337.graph_c0_seq1	2
Bd_MA_1	c102338.graph_c0	309.84	399	0	0	c102338.graph_c0_seq1	0
Bd_MA_1	c102339.graph_c0	159.92	249	0	0	c102339.graph_c0_seq1	0
Bd_MA_1	c102355.graph_c0	484.8	574	0.78	0.5	c102355.graph_c0_seq1	4
Bd_MA_1	c102360.graph_c0	142.93	232	0	0	c102360.graph_c0_seq1	0
Bd_MA_1	c102361.graph_c0	450.81	540	0	0	c102361.graph_c0_seq1	0
Bd_MA_1	c102366.graph_c0	143.93	233	0	0	c102366.graph_c0_seq1	0
Bd_MA_1	c102367.graph_c0	160.92	250	0	0	c102367.graph_c0_seq1	0
Bd_MA_1	c102369.graph_c0	190.9	280	0	0	c102369.graph_c0_seq1	0
Bd_MA_1	c10237.graph_c0	668.77	758	0.28	0.18	c10237.graph_c0_seq1	2
Bd_MA_1	c102370.graph_c0	178.9	268	0	0	c102370.graph_c0_seq1	0
Bd_MA_1	c102374.graph_c0	300.85	390	0	0	c102374.graph_c0_seq1	0
Bd_MA_1	c102375.graph_c0	118.95	208	0	0	c102375.graph_c0_seq1	0
Bd_MA_1	c102379.graph_c0	232.88	322	0	0	c102379.graph_c0_seq1	0
Bd_MA_1	c102381.graph_c0	117.95	207	0.8	0.51	c102381.graph_c0_seq1	1
Bd_MA_1	c102385.graph_c0	182.9	272	0	0	c102385.graph_c0_seq1	0
Bd_MA_1	c102399.graph_c0	156.92	246	0	0	c102399.graph_c0_seq1	0
Bd_MA_1	c102402.graph_c0	214.88	304	0	0	c102402.graph_c0_seq1	0
Bd_MA_1	c102403.graph_c0	126.94	216	2.97	1.9	c102403.graph_c0_seq1	4
Bd_MA_1	c10241.graph_c0	125.94	215	0	0	c10241.graph_c0_seq1	0
Bd_MA_1	c102410.graph_c0	369.83	459	0	0	c102410.graph_c0_seq1	0
Bd_MA_1	c102411.graph_c0	171.91	261	0	0	c102411.graph_c0_seq1	0
Bd_MA_1	c102413.graph_c0	221.88	311	0.42	0.27	c102413.graph_c0_seq1	1
Bd_MA_1	c102414.graph_c0	370.83	460	0	0	c102414.graph_c0_seq1	0
Bd_MA_1	c10242.graph_c0	192.9	282	0	0	c10242.graph_c0_seq1	0
Bd_MA_1	c102429.graph_c0	135.93	225	0	0	c102429.graph_c0_seq1	0
Bd_MA_1	c10243.graph_c0	113.95	203	0	0	c10243.graph_c0_seq1	0
Bd_MA_1	c102436.graph_c0	215.88	305	0	0	c102436.graph_c0_seq1	0
Bd_MA_1	c102439.graph_c0	191.9	281	0.49	0.31	c102439.graph_c0_seq1	1
Bd_MA_1	c102440.graph_c0	135.93	225	0	0	c102440.graph_c0_seq1	0
Bd_MA_1	c102441.graph_c0	293.85	383	0	0	c102441.graph_c0_seq1	0
Bd_MA_1	c102443.graph_c0	281.85	371	0	0	c102443.graph_c0_seq1	0
Bd_MA_1	c102448.graph_c0	120.95	210	0	0	c102448.graph_c0_seq1	0
Bd_MA_1	c102451.graph_c0	540.79	630	0.17	0.11	c102451.graph_c0_seq1	1
Bd_MA_1	c102459.graph_c0	171.91	261	1.64	1.05	c102459.graph_c0_seq1	3
Bd_MA_1	c102461.graph_c0	182.9	272	0.51	0.33	c102461.graph_c0_seq1	1
Bd_MA_1	c10247.graph_c0	249.87	339	0.38	0.24	c10247.graph_c0_seq1	1
Bd_MA_1	c102474.graph_c0	221.88	311	0.42	0.27	c102474.graph_c0_seq1	1
Bd_MA_1	c102477.graph_c0	145.93	235	0	0	c102477.graph_c0_seq1	0
Bd_MA_1	c102478.graph_c0	264.86	354	0	0	c102478.graph_c0_seq1	0
Bd_MA_1	c102483.graph_c0	159.92	249	0	0	c102483.graph_c0_seq1	0
Bd_MA_1	c102486.graph_c0	407.82	497	0	0	c102486.graph_c0_seq1	0
Bd_MA_1	c102488.graph_c0	227.88	317	0	0	c102488.graph_c0_seq1	0
Bd_MA_1	c102494.graph_c0	385.82	475	0	0	c102494.graph_c0_seq1	0
Bd_MA_1	c102497.graph_c0	251.87	341	0.75	0.48	c102497.graph_c0_seq1	2
Bd_MA_1	c102500.graph_c0	209.89	299	0	0	c102500.graph_c0_seq1	0
Bd_MA_1	c102504.graph_c0	178.9	268	0	0	c102504.graph_c0_seq1	0
Bd_MA_1	c102507.graph_c0	291.85	381	0	0	c102507.graph_c0_seq1	0
Bd_MA_1	c102513.graph_c0	222.88	312	0	0	c102513.graph_c0_seq1	0
Bd_MA_1	c102523.graph_c0	158.92	248	0	0	c102523.graph_c0_seq1	0
Bd_MA_1	c102525.graph_c0	243.87	333	0	0	c102525.graph_c0_seq1	0
Bd_MA_1	c102530.graph_c0	222.88	312	0	0	c102530.graph_c0_seq1	0
Bd_MA_1	c102532.graph_c0	144.93	234	0	0	c102532.graph_c0_seq1	0
Bd_MA_1	c10254.graph_c0	209.89	299	0	0	c10254.graph_c0_seq1	0
Bd_MA_1	c102546.graph_c0	250.87	340	0	0	c102546.graph_c0_seq1	0
Bd_MA_1	c102547.graph_c0	149.92	239	0	0	c102547.graph_c0_seq1	0
Bd_MA_1	c102549.graph_c0	156.92	246	0	0	c102549.graph_c0_seq1	0
Bd_MA_1	c10255.graph_c0	210.89	300	0	0	c10255.graph_c0_seq2	0
Bd_MA_1	c102553.graph_c0	324.84	414	0.29	0.19	c102553.graph_c0_seq1	1
Bd_MA_1	c102555.graph_c0	132.94	222	0	0	c102555.graph_c0_seq1	0
Bd_MA_1	c102558.graph_c0	117.95	207	0	0	c102558.graph_c0_seq1	0
Bd_MA_1	c10256.graph_c0	247.87	337	0.38	0.24	c10256.graph_c0_seq1	1
Bd_MA_1	c102560.graph_c0	210.89	300	0	0	c102560.graph_c0_seq1	0
Bd_MA_1	c102562.graph_c0	195.89	285	0.48	0.31	c102562.graph_c0_seq1	1
Bd_MA_1	c102563.graph_c0	253.87	343	0.74	0.48	c102563.graph_c0_seq1	2
Bd_MA_1	c102565.graph_c0	176.91	266	1.6	1.02	c102565.graph_c0_seq1	3
Bd_MA_1	c10257.graph_c0	271.86	361	0	0	c10257.graph_c0_seq1	0
Bd_MA_1	c102571.graph_c0	365.83	455	0	0	c102571.graph_c0_seq1	0
Bd_MA_1	c102579.graph_c0	165.91	255	0.57	0.36	c102579.graph_c0_seq1	1
Bd_MA_1	c102581.graph_c0	220.88	310	0	0	c102581.graph_c0_seq1	0
Bd_MA_1	c102582.graph_c0	194.9	284	0.97	0.62	c102582.graph_c0_seq1	2
Bd_MA_1	c102590.graph_c0	203.89	293	0	0	c102590.graph_c0_seq1	0
Bd_MA_1	c102593.graph_c0	239.87	329	1.57	1.01	c102593.graph_c0_seq1	4
Bd_MA_1	c102597.graph_c0	148.92	238	0.63	0.41	c102597.graph_c0_seq1	1
Bd_MA_1	c102599.graph_c0	187.9	277	0.5	0.32	c102599.graph_c0_seq1	1
Bd_MA_1	c1026.graph_c0	219.88	309	0	0	c1026.graph_c0_seq1	0
Bd_MA_1	c10260.graph_c0	129.94	219	0	0	c10260.graph_c0_seq1	0
Bd_MA_1	c102604.graph_c0	248.87	338	0	0	c102604.graph_c0_seq1	0
Bd_MA_1	c102607.graph_c0	150.92	240	0	0	c102607.graph_c0_seq1	0
Bd_MA_1	c10261.graph_c0	150.92	240	0	0	c10261.graph_c0_seq1	0
Bd_MA_1	c102614.graph_c0	167.91	257	0	0	c102614.graph_c0_seq1	0
Bd_MA_1	c102616.graph_c0	381.82	471	0	0	c102616.graph_c0_seq1	0
Bd_MA_1	c10262.graph_c0	189.9	279	0.5	0.32	c10262.graph_c0_seq1	1
Bd_MA_1	c102622.graph_c0	328.84	418	0	0	c102622.graph_c0_seq1	0
Bd_MA_1	c102627.graph_c0	181.9	271	0	0	c102627.graph_c0_seq1	0
Bd_MA_1	c102628.graph_c0	143.93	233	0.65	0.42	c102628.graph_c0_seq1	1
Bd_MA_1	c10263.graph_c0	128.94	218	0	0	c10263.graph_c0_seq1	0
Bd_MA_1	c102630.graph_c0	144.93	234	0	0	c102630.graph_c0_seq1	0
Bd_MA_1	c102640.graph_c0	195.89	285	0	0	c102640.graph_c0_seq1	0
Bd_MA_1	c102641.graph_c0	177.91	267	0	0	c102641.graph_c0_seq1	0
Bd_MA_1	c102646.graph_c0	210.89	300	0	0	c102646.graph_c0_seq1	0
Bd_MA_1	c102647.graph_c0	282.85	372	0	0	c102647.graph_c0_seq1	0
Bd_MA_1	c102649.graph_c0	117.95	207	0	0	c102649.graph_c0_seq1	0
Bd_MA_1	c102651.graph_c0	272.86	362	0	0	c102651.graph_c0_seq1	0
Bd_MA_1	c102653.graph_c0	474.8	564	0.2	0.13	c102653.graph_c0_seq1	1
Bd_MA_1	c102656.graph_c0	144.93	234	0	0	c102656.graph_c0_seq1	0
Bd_MA_1	c102659.graph_c0	438.81	528	0	0	c102659.graph_c0_seq1	0
Bd_MA_1	c102660.graph_c0	139.93	229	0.67	0.43	c102660.graph_c0_seq1	1
Bd_MA_1	c102666.graph_c0	166.91	256	0	0	c102666.graph_c0_seq1	0
Bd_MA_1	c102667.graph_c0	168.91	258	0	0	c102667.graph_c0_seq1	0
Bd_MA_1	c10267.graph_c0	346.83	436	0	0	c10267.graph_c0_seq1	0
Bd_MA_1	c10268.graph_c0	187.9	277	0	0	c10268.graph_c0_seq1	0
Bd_MA_1	c102680.graph_c0	188.9	278	0	0	c102680.graph_c0_seq1	0
Bd_MA_1	c102681.graph_c0	199.89	289	0	0	c102681.graph_c0_seq1	0
Bd_MA_1	c102682.graph_c0	230.88	320	0	0	c102682.graph_c0_seq1	0
Bd_MA_1	c102684.graph_c0	341.83	431	0	0	c102684.graph_c0_seq1	0
Bd_MA_1	c102685.graph_c0	175.91	265	0.54	0.34	c102685.graph_c0_seq1	1
Bd_MA_1	c102686.graph_c0	263.86	353	0.36	0.23	c102686.graph_c0_seq1	1
Bd_MA_1	c102689.graph_c0	304.85	394	0.31	0.2	c102689.graph_c0_seq1	1
Bd_MA_1	c102694.graph_c0	149.92	239	3.77	2.42	c102694.graph_c0_seq1	6
Bd_MA_1	c102699.graph_c0	270.86	360	0.35	0.22	c102699.graph_c0_seq1	1
Bd_MA_1	c1027.graph_c0	137.93	227	0	0	c1027.graph_c0_seq1	0
Bd_MA_1	c10270.graph_c0	123.94	213	0	0	c10270.graph_c0_seq1	0
Bd_MA_1	c102705.graph_c0	209.89	299	0	0	c102705.graph_c0_seq1	0
Bd_MA_1	c102709.graph_c0	204.89	294	0	0	c102709.graph_c0_seq1	0
Bd_MA_1	c10271.graph_c0	150.92	240	0	0	c10271.graph_c0_seq1	0
Bd_MA_1	c102711.graph_c0	149.92	239	0	0	c102711.graph_c0_seq1	0
Bd_MA_1	c102716.graph_c0	130.94	220	0	0	c102716.graph_c0_seq1	0
Bd_MA_1	c102717.graph_c0	444.81	534	0	0	c102717.graph_c0_seq1	0
Bd_MA_1	c102723.graph_c0	254.87	344	0	0	c102723.graph_c0_seq1	0
Bd_MA_1	c102726.graph_c0	149.92	239	0	0	c102726.graph_c0_seq1	0
Bd_MA_1	c102728.graph_c0	139.93	229	0	0	c102728.graph_c0_seq1	0
Bd_MA_1	c102733.graph_c0	127.94	217	0	0	c102733.graph_c0_seq1	0
Bd_MA_1	c102735.graph_c0	316.84	406	0	0	c102735.graph_c0_seq1	0
Bd_MA_1	c102740.graph_c0	182.9	272	1.03	0.66	c102740.graph_c0_seq1	2
Bd_MA_1	c102743.graph_c0	120.95	210	0	0	c102743.graph_c0_seq1	0
Bd_MA_1	c102747.graph_c0	148.92	238	0.63	0.41	c102747.graph_c0_seq1	1
Bd_MA_1	c10275.graph_c0	390.82	480	0.24	0.15	c10275.graph_c0_seq1	1
Bd_MA_1	c102750.graph_c0	166.91	256	0	0	c102750.graph_c0_seq1	0
Bd_MA_1	c102753.graph_c0	265.86	355	0	0	c102753.graph_c0_seq1	0
Bd_MA_1	c102756.graph_c0	142.93	232	0	0	c102756.graph_c0_seq1	0
Bd_MA_1	c102757.graph_c0	114.95	204	0	0	c102757.graph_c0_seq1	0
Bd_MA_1	c102758.graph_c0	216.88	306	1.74	1.11	c102758.graph_c0_seq1	4
Bd_MA_1	c102765.graph_c0	233.88	323	0	0	c102765.graph_c0_seq1	0
Bd_MA_1	c102768.graph_c0	184.9	274	0	0	c102768.graph_c0_seq1	0
Bd_MA_1	c102769.graph_c0	124.94	214	0	0	c102769.graph_c0_seq1	0
Bd_MA_1	c102771.graph_c0	183.9	273	0	0	c102771.graph_c0_seq1	0
Bd_MA_1	c102772.graph_c0	162.91	252	0.58	0.37	c102772.graph_c0_seq1	1
Bd_MA_1	c102776.graph_c0	216.88	306	0.43	0.28	c102776.graph_c0_seq1	1
Bd_MA_1	c10278.graph_c0	304.85	394	0.62	0.4	c10278.graph_c0_seq1	2
Bd_MA_1	c102781.graph_c0	170.91	260	0	0	c102781.graph_c0_seq1	0
Bd_MA_1	c102782.graph_c0	191.9	281	0	0	c102782.graph_c0_seq1	0
Bd_MA_1	c102784.graph_c0	390.82	480	0	0	c102784.graph_c0_seq1	0
Bd_MA_1	c102788.graph_c0	120.95	210	0	0	c102788.graph_c0_seq1	0
Bd_MA_1	c10279.graph_c0	228.88	318	0.41	0.26	c10279.graph_c0_seq1	1
Bd_MA_1	c102797.graph_c0	345.83	435	0	0	c102797.graph_c0_seq1	0
Bd_MA_1	c102799.graph_c0	160.92	250	0	0	c102799.graph_c0_seq1	0
Bd_MA_1	c1028.graph_c0	303.85	393	0	0	c1028.graph_c0_seq1	0
Bd_MA_1	c102807.graph_c0	384.82	474	0.24	0.16	c102807.graph_c0_seq1	1
Bd_MA_1	c102809.graph_c0	130.94	220	0	0	c102809.graph_c0_seq1	0
Bd_MA_1	c10281.graph_c0	182.9	272	0	0	c10281.graph_c0_seq1	0
Bd_MA_1	c102816.graph_c0	470.8	560	0	0	c102816.graph_c0_seq1	0
Bd_MA_1	c102817.graph_c0	153.92	243	0	0	c102817.graph_c0_seq1	0
Bd_MA_1	c102822.graph_c0	265.86	355	0.35	0.23	c102822.graph_c0_seq1	1
Bd_MA_1	c102825.graph_c0	183.9	273	0.51	0.33	c102825.graph_c0_seq1	1
Bd_MA_1	c102829.graph_c0	390.82	480	0	0	c102829.graph_c0_seq1	0
Bd_MA_1	c10283.graph_c0	120.95	210	0	0	c10283.graph_c0_seq1	0
Bd_MA_1	c102835.graph_c0	238.87	328	0	0	c102835.graph_c0_seq1	0
Bd_MA_1	c10284.graph_c0	134.94	224	0.7	0.45	c10284.graph_c0_seq1	1
Bd_MA_1	c102840.graph_c0	597.78	687	0	0	c102840.graph_c0_seq1	0
Bd_MA_1	c10285.graph_c0	173.91	263	0	0	c10285.graph_c0_seq2	0
Bd_MA_1	c10286.graph_c0	528.79	618	0	0	c10286.graph_c0_seq1	0
Bd_MA_1	c102860.graph_c0	118.95	208	0	0	c102860.graph_c0_seq1	0
Bd_MA_1	c102866.graph_c0	168.91	258	0	0	c102866.graph_c0_seq1	0
Bd_MA_1	c10287.graph_c0	330.84	420	0.28	0.18	c10287.graph_c0_seq1	1
Bd_MA_1	c102871.graph_c0	210.89	300	0	0	c102871.graph_c0_seq1	0
Bd_MA_1	c102875.graph_c0	119.95	209	2.36	1.51	c102875.graph_c0_seq1	3
Bd_MA_1	c102876.graph_c0	193.9	283	0	0	c102876.graph_c0_seq1	0
Bd_MA_1	c10288.graph_c0	287.85	377	0.65	0.42	c10288.graph_c0_seq1	2
Bd_MA_1	c102881.graph_c0	397.82	487	0	0	c102881.graph_c0_seq1	0
Bd_MA_1	c102887.graph_c0	222.88	312	0.42	0.27	c102887.graph_c0_seq1	1
Bd_MA_1	c102892.graph_c0	384.82	474	0	0	c102892.graph_c0_seq1	0
Bd_MA_1	c102897.graph_c0	186.9	276	0.5	0.32	c102897.graph_c0_seq1	1
Bd_MA_1	c1029.graph_c0	233.88	323	0	0	c1029.graph_c0_seq1	0
Bd_MA_1	c10290.graph_c0	406.82	496	0.23	0.15	c10290.graph_c0_seq1	1
Bd_MA_1	c102901.graph_c0	159.92	249	0	0	c102901.graph_c0_seq1	0
Bd_MA_1	c102902.graph_c0	144.93	234	0	0	c102902.graph_c0_seq1	0
Bd_MA_1	c102913.graph_c0	204.89	294	0	0	c102913.graph_c0_seq1	0
Bd_MA_1	c102919.graph_c0	214.88	304	0	0	c102919.graph_c0_seq1	0
Bd_MA_1	c10292.graph_c0	486.8	576	0	0	c10292.graph_c0_seq1	0
Bd_MA_1	c102922.graph_c0	119.95	209	0	0	c102922.graph_c0_seq1	0
Bd_MA_1	c102929.graph_c0	133.94	223	0	0	c102929.graph_c0_seq1	0
Bd_MA_1	c102935.graph_c0	308.85	398	0.61	0.39	c102935.graph_c0_seq1	2
Bd_MA_1	c102938.graph_c0	226.88	316	0	0	c102938.graph_c0_seq1	0
Bd_MA_1	c102939.graph_c0	119.95	209	0	0	c102939.graph_c0_seq1	0
Bd_MA_1	c102940.graph_c0	116.95	206	0	0	c102940.graph_c0_seq1	0
Bd_MA_1	c102942.graph_c0	163.91	253	1.15	0.74	c102942.graph_c0_seq1	2
Bd_MA_1	c102944.graph_c0	374.82	464	0	0	c102944.graph_c0_seq1	0
Bd_MA_1	c102945.graph_c0	290.85	380	0	0	c102945.graph_c0_seq1	0
Bd_MA_1	c102948.graph_c0	298.85	388	0	0	c102948.graph_c0_seq1	0
Bd_MA_1	c102951.graph_c0	155.92	245	0	0	c102951.graph_c0_seq1	0
Bd_MA_1	c102952.graph_c0	162.91	252	0	0	c102952.graph_c0_seq1	0
Bd_MA_1	c102954.graph_c0	152.92	242	1.85	1.18	c102954.graph_c0_seq1	3
Bd_MA_1	c102957.graph_c0	149.92	239	0	0	c102957.graph_c0_seq1	0
Bd_MA_1	c102959.graph_c0	116.95	206	0	0	c102959.graph_c0_seq1	0
Bd_MA_1	c10296.graph_c0	245.87	335	0	0	c10296.graph_c0_seq1	0
Bd_MA_1	c102965.graph_c0	194.9	284	0	0	c102965.graph_c0_seq1	0
Bd_MA_1	c102968.graph_c0	371.83	461	0	0	c102968.graph_c0_seq1	0
Bd_MA_1	c10297.graph_c0	178.9	268	0	0	c10297.graph_c0_seq1	0
Bd_MA_1	c102976.graph_c0	124.94	214	2.26	1.45	c102976.graph_c0_seq1	3
Bd_MA_1	c10298.graph_c0	511.79	601	0	0	c10298.graph_c0_seq1	0
Bd_MA_1	c102985.graph_c0	114.95	204	0	0	c102985.graph_c0_seq1	0
Bd_MA_1	c102988.graph_c0	126.94	216	0	0	c102988.graph_c0_seq1	0
Bd_MA_1	c102995.graph_c0	210.89	300	0	0	c102995.graph_c0_seq1	0
Bd_MA_1	c102998.graph_c0	227.88	317	0	0	c102998.graph_c0_seq1	0
Bd_MA_1	c103.graph_c0	520.79	610	0	0	c103.graph_c0_seq3	0
Bd_MA_1	c1030.graph_c0	146.93	236	0	0	c1030.graph_c0_seq1	0
Bd_MA_1	c10300.graph_c0	195.89	285	0	0	c10300.graph_c0_seq1	0
Bd_MA_1	c103004.graph_c0	283.85	373	0	0	c103004.graph_c0_seq1	0
Bd_MA_1	c103008.graph_c0	257.86	347	0.37	0.23	c103008.graph_c0_seq1	1
Bd_MA_1	c103010.graph_c0	178.9	268	0.53	0.34	c103010.graph_c0_seq1	1
Bd_MA_1	c103012.graph_c0	279.86	369	0.67	0.43	c103012.graph_c0_seq1	2
Bd_MA_1	c103016.graph_c0	508.79	598	0.55	0.36	c103016.graph_c0_seq1	3
Bd_MA_1	c103025.graph_c0	353.83	443	0	0	c103025.graph_c0_seq1	0
Bd_MA_1	c103027.graph_c0	258.86	348	0.36	0.23	c103027.graph_c0_seq1	1
Bd_MA_1	c10303.graph_c0	256.87	346	0	0	c10303.graph_c0_seq1	0
Bd_MA_1	c103032.graph_c0	192.9	282	0	0	c103032.graph_c0_seq1	0
Bd_MA_1	c103036.graph_c0	210.89	300	0	0	c103036.graph_c0_seq1	0
Bd_MA_1	c103038.graph_c0	114.95	204	0	0	c103038.graph_c0_seq1	0
Bd_MA_1	c103040.graph_c0	240.87	330	0.39	0.25	c103040.graph_c0_seq1	1
Bd_MA_1	c103041.graph_c0	164.91	254	1.14	0.73	c103041.graph_c0_seq1	2
Bd_MA_1	c103044.graph_c0	229.88	319	0	0	c103044.graph_c0_seq1	0
Bd_MA_1	c103045.graph_c0	170.91	260	0	0	c103045.graph_c0_seq1	0
Bd_MA_1	c103050.graph_c0	209.89	299	0.45	0.29	c103050.graph_c0_seq1	1
Bd_MA_1	c103053.graph_c0	178.9	268	0	0	c103053.graph_c0_seq1	0
Bd_MA_1	c103054.graph_c0	199.89	289	0.47	0.3	c103054.graph_c0_seq1	1
Bd_MA_1	c103059.graph_c0	122.95	212	0	0	c103059.graph_c0_seq1	0
Bd_MA_1	c103072.graph_c0	223.88	313	1.26	0.81	c103072.graph_c0_seq1	3
Bd_MA_1	c103080.graph_c0	183.9	273	0.51	0.33	c103080.graph_c0_seq1	1
Bd_MA_1	c103083.graph_c0	233.88	323	0	0	c103083.graph_c0_seq1	0
Bd_MA_1	c10309.graph_c0	255.87	345	0	0	c10309.graph_c0_seq1	0
Bd_MA_1	c103093.graph_c0	113.95	203	0	0	c103093.graph_c0_seq1	0
Bd_MA_1	c103106.graph_c0	124.94	214	3.02	1.93	c103106.graph_c0_seq1	4
Bd_MA_1	c103112.graph_c0	194.9	284	0	0	c103112.graph_c0_seq1	0
Bd_MA_1	c103117.graph_c0	122.95	212	0	0	c103117.graph_c0_seq1	0
Bd_MA_1	c10312.graph_c0	160.92	250	0	0	c10312.graph_c0_seq1	0
Bd_MA_1	c103124.graph_c0	117.95	207	0	0	c103124.graph_c0_seq1	0
Bd_MA_1	c10313.graph_c0	518.79	608	1.27	0.81	c10313.graph_c0_seq1	7
Bd_MA_1	c103132.graph_c0	157.92	247	0	0	c103132.graph_c0_seq1	0
Bd_MA_1	c103136.graph_c0	144.93	234	0	0	c103136.graph_c0_seq1	0
Bd_MA_1	c103141.graph_c0	396.82	486	0.24	0.15	c103141.graph_c0_seq1	1
Bd_MA_1	c10315.graph_c0	219.88	309	0.43	0.27	c10315.graph_c0_seq1	1
Bd_MA_1	c103159.graph_c0	117.95	207	0	0	c103159.graph_c0_seq1	0
Bd_MA_1	c103160.graph_c0	134.94	224	0	0	c103160.graph_c0_seq1	0
Bd_MA_1	c103166.graph_c0	126.94	216	0	0	c103166.graph_c0_seq1	0
Bd_MA_1	c103176.graph_c0	117.95	207	0.8	0.51	c103176.graph_c0_seq1	1
Bd_MA_1	c103183.graph_c0	147.93	237	0	0	c103183.graph_c0_seq1	0
Bd_MA_1	c103197.graph_c0	171.91	261	0	0	c103197.graph_c0_seq1	0
Bd_MA_1	c10320.graph_c0	167.91	257	0	0	c10320.graph_c0_seq1	0
Bd_MA_1	c103205.graph_c0	389.82	479	0	0	c103205.graph_c0_seq1	0
Bd_MA_1	c103207.graph_c0	249.87	339	0	0	c103207.graph_c0_seq1	0
Bd_MA_1	c103209.graph_c0	118.95	208	3.96	2.54	c103209.graph_c0_seq1	5
Bd_MA_1	c10321.graph_c0	255.87	345	0	0	c10321.graph_c0_seq1	0
Bd_MA_1	c103218.graph_c0	146.93	236	0	0	c103218.graph_c0_seq1	0
Bd_MA_1	c10322.graph_c0	174.91	264	0	0	c10322.graph_c0_seq1	0
Bd_MA_1	c103226.graph_c0	330.84	420	0	0	c103226.graph_c0_seq1	0
Bd_MA_1	c103227.graph_c0	154.92	244	0	0	c103227.graph_c0_seq1	0
Bd_MA_1	c103231.graph_c0	145.93	235	0	0	c103231.graph_c0_seq1	0
Bd_MA_1	c103237.graph_c0	139.93	229	0	0	c103237.graph_c0_seq1	0
Bd_MA_1	c103244.graph_c0	118.95	208	3.96	2.54	c103244.graph_c0_seq1	5
Bd_MA_1	c103248.graph_c0	117.95	207	0	0	c103248.graph_c0_seq1	0
Bd_MA_1	c103253.graph_c0	215.88	305	0	0	c103253.graph_c0_seq1	0
Bd_MA_1	c103266.graph_c0	120.95	210	0	0	c103266.graph_c0_seq1	0
Bd_MA_1	c103270.graph_c0	176.91	266	0	0	c103270.graph_c0_seq1	0
Bd_MA_1	c103272.graph_c0	111.96	201	0.84	0.54	c103272.graph_c0_seq1	1
Bd_MA_1	c103277.graph_c0	126.94	216	0	0	c103277.graph_c0_seq1	0
Bd_MA_1	c103278.graph_c0	310.84	400	0	0	c103278.graph_c0_seq1	0
Bd_MA_1	c10328.graph_c0	199.89	289	0	0	c10328.graph_c0_seq1	0
Bd_MA_1	c103292.graph_c0	612.78	702	0	0	c103292.graph_c0_seq1	0
Bd_MA_1	c103295.graph_c0	132.94	222	0	0	c103295.graph_c0_seq1	0
Bd_MA_1	c103298.graph_c0	347.83	437	0.54	0.35	c103298.graph_c0_seq1	2
Bd_MA_1	c103299.graph_c0	172.91	262	0	0	c103299.graph_c0_seq1	0
Bd_MA_1	c1033.graph_c0	218.88	308	0	0	c1033.graph_c0_seq1	0
Bd_MA_1	c103300.graph_c0	121.95	211	0	0	c103300.graph_c0_seq1	0
Bd_MA_1	c103305.graph_c0	138.93	228	0.68	0.43	c103305.graph_c0_seq1	1
Bd_MA_1	c103308.graph_c0	215.88	305	0	0	c103308.graph_c0_seq1	0
Bd_MA_1	c10331.graph_c0	414.81	504	0.23	0.15	c10331.graph_c0_seq1	1
Bd_MA_1	c103310.graph_c0	169.91	259	1.11	0.71	c103310.graph_c0_seq1	2
Bd_MA_1	c103316.graph_c0	227.88	317	0	0	c103316.graph_c0_seq1	0
Bd_MA_1	c10332.graph_c0	283.85	373	0.66	0.43	c10332.graph_c0_seq1	2
Bd_MA_1	c103320.graph_c0	380.82	470	0	0	c103320.graph_c0_seq1	0
Bd_MA_1	c103321.graph_c0	123.94	213	0	0	c103321.graph_c0_seq1	0
Bd_MA_1	c103325.graph_c0	125.94	215	0	0	c103325.graph_c0_seq1	0
Bd_MA_1	c103331.graph_c0	133.94	223	0	0	c103331.graph_c0_seq1	0
Bd_MA_1	c103338.graph_c0	316.84	406	0	0	c103338.graph_c0_seq1	0
Bd_MA_1	c103339.graph_c0	268.86	358	0	0	c103339.graph_c0_seq1	0
Bd_MA_1	c10335.graph_c0	118.95	208	0	0	c10335.graph_c0_seq1	0
Bd_MA_1	c103360.graph_c0	164.91	254	0	0	c103360.graph_c0_seq1	0
Bd_MA_1	c103362.graph_c0	489.8	579	0.19	0.12	c103362.graph_c0_seq1	1
Bd_MA_1	c103364.graph_c0	413.81	503	0	0	c103364.graph_c0_seq1	0
Bd_MA_1	c103373.graph_c0	251.87	341	0	0	c103373.graph_c0_seq1	0
Bd_MA_1	c103377.graph_c0	237.87	327	0.4	0.25	c103377.graph_c0_seq1	1
Bd_MA_1	c103379.graph_c0	256.87	346	0	0	c103379.graph_c0_seq1	0
Bd_MA_1	c10338.graph_c0	181.9	271	0	0	c10338.graph_c0_seq1	0
Bd_MA_1	c103381.graph_c0	277.86	367	0.68	0.43	c103381.graph_c0_seq1	2
Bd_MA_1	c103387.graph_c0	261.86	351	0.72	0.46	c103387.graph_c0_seq1	2
Bd_MA_1	c103396.graph_c0	248.87	338	0	0	c103396.graph_c0_seq1	0
Bd_MA_1	c1034.graph_c0	379.82	469	0	0	c1034.graph_c0_seq1	0
Bd_MA_1	c10340.graph_c0	422.81	512	0	0	c10340.graph_c0_seq1	0
Bd_MA_1	c103407.graph_c0	159.92	249	1.18	0.76	c103407.graph_c0_seq1	2
Bd_MA_1	c103416.graph_c0	139.93	229	0	0	c103416.graph_c0_seq1	0
Bd_MA_1	c103425.graph_c0	251.87	341	0.37	0.24	c103425.graph_c0_seq1	1
Bd_MA_1	c103426.graph_c0	381.82	471	0	0	c103426.graph_c0_seq1	0
Bd_MA_1	c103427.graph_c0	240.87	330	0	0	c103427.graph_c0_seq1	0
Bd_MA_1	c10343.graph_c0	256.87	346	1.83	1.17	c10343.graph_c0_seq1	5
Bd_MA_1	c103434.graph_c0	146.93	236	0	0	c103434.graph_c0_seq1	0
Bd_MA_1	c103436.graph_c0	219.88	309	0.43	0.27	c103436.graph_c0_seq1	1
Bd_MA_1	c103437.graph_c0	142.93	232	0	0	c103437.graph_c0_seq1	0
Bd_MA_1	c103439.graph_c0	164.91	254	0	0	c103439.graph_c0_seq1	0
Bd_MA_1	c103442.graph_c0	152.92	242	0	0	c103442.graph_c0_seq1	0
Bd_MA_1	c103444.graph_c0	322.84	412	0	0	c103444.graph_c0_seq1	0
Bd_MA_1	c103448.graph_c0	144.93	234	0	0	c103448.graph_c0_seq1	0
Bd_MA_1	c10345.graph_c0	196.89	286	0.48	0.31	c10345.graph_c0_seq1	1
Bd_MA_1	c103457.graph_c0	114.95	204	0	0	c103457.graph_c0_seq1	0
Bd_MA_1	c10346.graph_c0	279.86	369	0	0	c10346.graph_c0_seq1	0
Bd_MA_1	c103461.graph_c0	139.93	229	0	0	c103461.graph_c0_seq1	0
Bd_MA_1	c103463.graph_c0	250.87	340	0	0	c103463.graph_c0_seq1	0
Bd_MA_1	c103464.graph_c0	168.91	258	0	0	c103464.graph_c0_seq1	0
Bd_MA_1	c103469.graph_c0	306.85	396	0	0	c103469.graph_c0_seq1	0
Bd_MA_1	c10347.graph_c0	345.83	435	0	0	c10347.graph_c0_seq1	0
Bd_MA_1	c103471.graph_c0	113.95	203	0	0	c103471.graph_c0_seq1	0
Bd_MA_1	c103476.graph_c0	191.9	281	0	0	c103476.graph_c0_seq1	0
Bd_MA_1	c103477.graph_c0	172.91	262	0	0	c103477.graph_c0_seq1	0
Bd_MA_1	c103478.graph_c0	322.84	412	0	0	c103478.graph_c0_seq1	0
Bd_MA_1	c103479.graph_c0	122.95	212	0.77	0.49	c103479.graph_c0_seq1	1
Bd_MA_1	c103482.graph_c0	281.85	371	0	0	c103482.graph_c0_seq1	0
Bd_MA_1	c103488.graph_c0	180.9	270	0	0	c103488.graph_c0_seq1	0
Bd_MA_1	c10349.graph_c0	711.77	801	0.26	0.17	c10349.graph_c0_seq1	2
Bd_MA_1	c103496.graph_c0	464.8	554	0	0	c103496.graph_c0_seq1	0
Bd_MA_1	c1035.graph_c0	203.89	293	0	0	c1035.graph_c0_seq1	0
Bd_MA_1	c10350.graph_c0	165.91	255	0	0	c10350.graph_c0_seq1	0
Bd_MA_1	c103505.graph_c0	143.93	233	0	0	c103505.graph_c0_seq1	0
Bd_MA_1	c103508.graph_c0	137.93	227	0	0	c103508.graph_c0_seq1	0
Bd_MA_1	c103513.graph_c0	175.91	265	0	0	c103513.graph_c0_seq1	0
Bd_MA_1	c103514.graph_c0	140.93	230	1.34	0.86	c103514.graph_c0_seq1	2
Bd_MA_1	c103515.graph_c0	218.88	308	0	0	c103515.graph_c0_seq1	0
Bd_MA_1	c103519.graph_c0	209.89	299	0	0	c103519.graph_c0_seq1	0
Bd_MA_1	c103520.graph_c0	144.93	234	0	0	c103520.graph_c0_seq1	0
Bd_MA_1	c10353.graph_c0	212.89	302	0.44	0.28	c10353.graph_c0_seq1	1
Bd_MA_1	c103533.graph_c0	168.91	258	0	0	c103533.graph_c0_seq1	0
Bd_MA_1	c103536.graph_c0	235.87	325	0	0	c103536.graph_c0_seq1	0
Bd_MA_1	c103539.graph_c0	205.89	295	1.37	0.88	c103539.graph_c0_seq1	3
Bd_MA_1	c103542.graph_c0	315.84	405	0	0	c103542.graph_c0_seq1	0
Bd_MA_1	c103546.graph_c0	129.94	219	0	0	c103546.graph_c0_seq1	0
Bd_MA_1	c10355.graph_c0	345.83	435	1.09	0.7	c10355.graph_c0_seq1	4
Bd_MA_1	c103550.graph_c0	133.94	223	0	0	c103550.graph_c0_seq1	0
Bd_MA_1	c103551.graph_c0	177.91	267	0	0	c103551.graph_c0_seq1	0
Bd_MA_1	c103553.graph_c0	184.9	274	0.51	0.33	c103553.graph_c0_seq1	1
Bd_MA_1	c103557.graph_c0	140.93	230	1.34	0.86	c103557.graph_c0_seq1	2
Bd_MA_1	c103558.graph_c0	219.88	309	0	0	c103558.graph_c0_seq1	0
Bd_MA_1	c103562.graph_c0	188.9	278	0	0	c103562.graph_c0_seq1	0
Bd_MA_1	c103563.graph_c0	181.9	271	1.55	1	c103563.graph_c0_seq1	3
Bd_MA_1	c103564.graph_c0	137.93	227	0.68	0.44	c103564.graph_c0_seq1	1
Bd_MA_1	c103566.graph_c0	145.93	235	0	0	c103566.graph_c0_seq1	0
Bd_MA_1	c103568.graph_c0	170.91	260	1.65	1.06	c103568.graph_c0_seq1	3
Bd_MA_1	c103571.graph_c0	228.88	318	0	0	c103571.graph_c0_seq1	0
Bd_MA_1	c103574.graph_c0	304.85	394	1.23	0.79	c103574.graph_c0_seq1	4
Bd_MA_1	c103577.graph_c0	272.86	362	0	0	c103577.graph_c0_seq1	0
Bd_MA_1	c103581.graph_c0	121.95	211	0	0	c103581.graph_c0_seq1	0
Bd_MA_1	c103585.graph_c0	324.84	414	0.58	0.37	c103585.graph_c0_seq1	2
Bd_MA_1	c103593.graph_c0	164.91	254	0	0	c103593.graph_c0_seq1	0
Bd_MA_1	c103594.graph_c0	177.91	267	0	0	c103594.graph_c0_seq1	0
Bd_MA_1	c103595.graph_c0	120.95	210	0	0	c103595.graph_c0_seq1	0
Bd_MA_1	c1036.graph_c0	238.87	328	0	0	c1036.graph_c0_seq1	0
Bd_MA_1	c103608.graph_c0	142.93	232	0	0	c103608.graph_c0_seq1	0
Bd_MA_1	c10361.graph_c0	459.8	549	0.2	0.13	c10361.graph_c0_seq1	1
Bd_MA_1	c103614.graph_c0	122.95	212	0	0	c103614.graph_c0_seq1	0
Bd_MA_1	c103615.graph_c0	158.92	248	0	0	c103615.graph_c0_seq1	0
Bd_MA_1	c103620.graph_c0	192.9	282	0	0	c103620.graph_c0_seq1	0
Bd_MA_1	c103622.graph_c0	119.95	209	0	0	c103622.graph_c0_seq1	0
Bd_MA_1	c103629.graph_c0	352.83	442	0.27	0.17	c103629.graph_c0_seq1	1
Bd_MA_1	c103634.graph_c0	298.85	388	0	0	c103634.graph_c0_seq1	0
Bd_MA_1	c103638.graph_c0	112.96	202	0	0	c103638.graph_c0_seq1	0
Bd_MA_1	c10364.graph_c0	582.78	672	0	0	c10364.graph_c0_seq1	0
Bd_MA_1	c103641.graph_c0	129.94	219	0	0	c103641.graph_c0_seq1	0
Bd_MA_1	c103652.graph_c0	165.91	255	0	0	c103652.graph_c0_seq1	0
Bd_MA_1	c10366.graph_c0	160.92	250	0	0	c10366.graph_c0_seq1	0
Bd_MA_1	c103662.graph_c0	262.86	352	0	0	c103662.graph_c0_seq1	0
Bd_MA_1	c103663.graph_c0	159.92	249	0	0	c103663.graph_c0_seq1	0
Bd_MA_1	c103674.graph_c0	161.92	251	0.58	0.37	c103674.graph_c0_seq1	1
Bd_MA_1	c103676.graph_c0	255.87	345	0	0	c103676.graph_c0_seq1	0
Bd_MA_1	c103677.graph_c0	226.88	316	0.41	0.27	c103677.graph_c0_seq1	1
Bd_MA_1	c10368.graph_c0	546.79	636	0	0	c10368.graph_c0_seq1	0
Bd_MA_1	c103692.graph_c0	182.9	272	0	0	c103692.graph_c0_seq1	0
Bd_MA_1	c103696.graph_c0	155.92	245	0	0	c103696.graph_c0_seq1	0
Bd_MA_1	c1037.graph_c0	379.82	469	0.25	0.16	c1037.graph_c0_seq1	1
Bd_MA_1	c103702.graph_c0	302.85	392	0	0	c103702.graph_c0_seq1	0
Bd_MA_1	c103703.graph_c0	379.82	469	0	0	c103703.graph_c0_seq1	0
Bd_MA_1	c103707.graph_c0	121.95	211	0	0	c103707.graph_c0_seq1	0
Bd_MA_1	c103711.graph_c0	112.96	202	0	0	c103711.graph_c0_seq1	0
Bd_MA_1	c103712.graph_c0	123.94	213	0	0	c103712.graph_c0_seq1	0
Bd_MA_1	c103720.graph_c0	321.84	411	0.29	0.19	c103720.graph_c0_seq1	1
Bd_MA_1	c103727.graph_c0	319.84	409	0	0	c103727.graph_c0_seq1	0
Bd_MA_1	c103729.graph_c0	228.88	318	0	0	c103729.graph_c0_seq1	0
Bd_MA_1	c103735.graph_c0	368.83	458	0	0	c103735.graph_c0_seq1	0
Bd_MA_1	c103738.graph_c0	134.94	224	0	0	c103738.graph_c0_seq1	0
Bd_MA_1	c103741.graph_c0	396.82	486	0	0	c103741.graph_c0_seq1	0
Bd_MA_1	c103743.graph_c0	131.94	221	1.43	0.92	c103743.graph_c0_seq1	2
Bd_MA_1	c103746.graph_c0	241.87	331	0	0	c103746.graph_c0_seq1	0
Bd_MA_1	c10375.graph_c0	203.89	293	0	0	c10375.graph_c0_seq1	0
Bd_MA_1	c103759.graph_c0	187.9	277	0	0	c103759.graph_c0_seq1	0
Bd_MA_1	c103762.graph_c0	224.88	314	0	0	c103762.graph_c0_seq1	0
Bd_MA_1	c103765.graph_c0	181.9	271	0	0	c103765.graph_c0_seq1	0
Bd_MA_1	c103766.graph_c0	184.9	274	0	0	c103766.graph_c0_seq1	0
Bd_MA_1	c103767.graph_c0	205.89	295	0	0	c103767.graph_c0_seq1	0
Bd_MA_1	c10377.graph_c0	192.9	282	0	0	c10377.graph_c0_seq1	0
Bd_MA_1	c103783.graph_c0	156.92	246	0	0	c103783.graph_c0_seq1	0
Bd_MA_1	c103785.graph_c0	131.94	221	0	0	c103785.graph_c0_seq1	0
Bd_MA_1	c103793.graph_c0	151.92	241	0.62	0.4	c103793.graph_c0_seq1	1
Bd_MA_1	c103797.graph_c0	123.94	213	0	0	c103797.graph_c0_seq1	0
Bd_MA_1	c10380.graph_c0	222.88	312	0.42	0.27	c10380.graph_c0_seq1	1
Bd_MA_1	c103802.graph_c0	136.93	226	0	0	c103802.graph_c0_seq1	0
Bd_MA_1	c103806.graph_c0	122.95	212	0	0	c103806.graph_c0_seq1	0
Bd_MA_1	c103809.graph_c0	413.81	503	0.23	0.15	c103809.graph_c0_seq1	1
Bd_MA_1	c10381.graph_c0	292.85	382	0	0	c10381.graph_c0_seq1	0
Bd_MA_1	c103814.graph_c0	116.95	206	0	0	c103814.graph_c0_seq1	0
Bd_MA_1	c103816.graph_c0	309.84	399	0.61	0.39	c103816.graph_c0_seq1	2
Bd_MA_1	c103818.graph_c0	112.96	202	0	0	c103818.graph_c0_seq1	0
Bd_MA_1	c103821.graph_c0	115.95	205	0	0	c103821.graph_c0_seq1	0
Bd_MA_1	c103831.graph_c0	165.91	255	0	0	c103831.graph_c0_seq1	0
Bd_MA_1	c103838.graph_c0	139.93	229	0	0	c103838.graph_c0_seq1	0
Bd_MA_1	c103839.graph_c0	196.89	286	0	0	c103839.graph_c0_seq1	0
Bd_MA_1	c10384.graph_c0	564.78	654	0	0	c10384.graph_c0_seq1	0
Bd_MA_1	c10385.graph_c0	404.82	494	1.86	1.19	c10385.graph_c0_seq1	8
Bd_MA_1	c103863.graph_c0	162.91	252	0	0	c103863.graph_c0_seq1	0
Bd_MA_1	c103864.graph_c0	117.95	207	0	0	c103864.graph_c0_seq1	0
Bd_MA_1	c103865.graph_c0	609.78	699	0	0	c103865.graph_c0_seq1	0
Bd_MA_1	c103866.graph_c0	149.92	239	0	0	c103866.graph_c0_seq1	0
Bd_MA_1	c103867.graph_c0	148.92	238	1.9	1.22	c103867.graph_c0_seq1	3
Bd_MA_1	c103882.graph_c0	134.94	224	0	0	c103882.graph_c0_seq1	0
Bd_MA_1	c103888.graph_c0	352.83	442	0	0	c103888.graph_c0_seq1	0
Bd_MA_1	c103890.graph_c0	146.93	236	0	0	c103890.graph_c0_seq1	0
Bd_MA_1	c103892.graph_c0	211.89	301	0	0	c103892.graph_c0_seq1	0
Bd_MA_1	c103895.graph_c0	163.91	253	0.57	0.37	c103895.graph_c0_seq1	1
Bd_MA_1	c10390.graph_c0	267.86	357	0	0	c10390.graph_c0_seq1	0
Bd_MA_1	c103900.graph_c0	465.8	555	0	0	c103900.graph_c0_seq1	0
Bd_MA_1	c103905.graph_c0	125.94	215	0	0	c103905.graph_c0_seq1	0
Bd_MA_1	c103907.graph_c0	197.89	287	0	0	c103907.graph_c0_seq1	0
Bd_MA_1	c103909.graph_c0	256.87	346	0	0	c103909.graph_c0_seq1	0
Bd_MA_1	c10391.graph_c0	139.93	229	0.67	0.43	c10391.graph_c0_seq1	1
Bd_MA_1	c103914.graph_c0	176.91	266	0	0	c103914.graph_c0_seq1	0
Bd_MA_1	c103917.graph_c0	402.82	492	0.23	0.15	c103917.graph_c0_seq1	1
Bd_MA_1	c10392.graph_c0	246.87	336	0	0	c10392.graph_c0_seq1	0
Bd_MA_1	c103926.graph_c0	111.96	201	0	0	c103926.graph_c0_seq1	0
Bd_MA_1	c10393.graph_c0	206.89	296	0.46	0.29	c10393.graph_c0_seq1	1
Bd_MA_1	c103930.graph_c0	120.95	210	0	0	c103930.graph_c0_seq1	0
Bd_MA_1	c103932.graph_c0	159.92	249	0	0	c103932.graph_c0_seq1	0
Bd_MA_1	c103934.graph_c0	385.82	475	0	0	c103934.graph_c0_seq1	0
Bd_MA_1	c103937.graph_c0	155.92	245	0	0	c103937.graph_c0_seq1	0
Bd_MA_1	c103941.graph_c0	351.83	441	0	0	c103941.graph_c0_seq1	0
Bd_MA_1	c103948.graph_c0	173.91	263	0	0	c103948.graph_c0_seq1	0
Bd_MA_1	c103949.graph_c0	169.91	259	0	0	c103949.graph_c0_seq1	0
Bd_MA_1	c10395.graph_c0	118.95	208	0	0	c10395.graph_c0_seq1	0
Bd_MA_1	c103950.graph_c0	137.93	227	0	0	c103950.graph_c0_seq1	0
Bd_MA_1	c103952.graph_c0	127.94	217	0	0	c103952.graph_c0_seq1	0
Bd_MA_1	c103953.graph_c0	452.81	542	0	0	c103953.graph_c0_seq1	0
Bd_MA_1	c103955.graph_c0	184.9	274	0	0	c103955.graph_c0_seq1	0
Bd_MA_1	c103970.graph_c0	172.91	262	0	0	c103970.graph_c0_seq1	0
Bd_MA_1	c103974.graph_c0	245.87	335	0	0	c103974.graph_c0_seq1	0
Bd_MA_1	c103983.graph_c0	113.95	203	0.83	0.53	c103983.graph_c0_seq1	1
Bd_MA_1	c103986.graph_c0	246.87	336	0	0	c103986.graph_c0_seq1	0
Bd_MA_1	c103987.graph_c0	242.87	332	0	0	c103987.graph_c0_seq1	0
Bd_MA_1	c10399.graph_c0	330.84	420	0.57	0.36	c10399.graph_c0_seq1	2
Bd_MA_1	c103991.graph_c0	228.88	318	0.41	0.26	c103991.graph_c0_seq1	1
Bd_MA_1	c103992.graph_c0	293.85	383	0.32	0.21	c103992.graph_c0_seq1	1
Bd_MA_1	c103998.graph_c0	148.92	238	0	0	c103998.graph_c0_seq1	0
Bd_MA_1	c104.graph_c0	349.83	439	0.27	0.17	c104.graph_c0_seq1	1
Bd_MA_1	c1040.graph_c0	287.85	377	0	0	c1040.graph_c0_seq1	0
Bd_MA_1	c104009.graph_c0	155.92	245	0	0	c104009.graph_c0_seq1	0
Bd_MA_1	c10401.graph_c0	315.84	405	0	0	c10401.graph_c0_seq1	0
Bd_MA_1	c104013.graph_c0	148.92	238	0	0	c104013.graph_c0_seq1	0
Bd_MA_1	c104016.graph_c0	297.85	387	0	0	c104016.graph_c0_seq1	0
Bd_MA_1	c104018.graph_c0	129.94	219	0	0	c104018.graph_c0_seq1	0
Bd_MA_1	c104020.graph_c0	264.86	354	0	0	c104020.graph_c0_seq1	0
Bd_MA_1	c104024.graph_c0	390.82	480	0	0	c104024.graph_c0_seq1	0
Bd_MA_1	c104037.graph_c0	213.89	303	0	0	c104037.graph_c0_seq1	0
Bd_MA_1	c10404.graph_c0	182.9	272	1.03	0.66	c10404.graph_c0_seq1	2
Bd_MA_1	c104044.graph_c0	180.9	270	0	0	c104044.graph_c0_seq1	0
Bd_MA_1	c104045.graph_c0	517.79	607	0	0	c104045.graph_c0_seq1	0
Bd_MA_1	c104046.graph_c0	123.94	213	0	0	c104046.graph_c0_seq1	0
Bd_MA_1	c104047.graph_c0	123.94	213	0	0	c104047.graph_c0_seq1	0
Bd_MA_1	c104048.graph_c0	142.93	232	0	0	c104048.graph_c0_seq1	0
Bd_MA_1	c104051.graph_c0	224.88	314	0	0	c104051.graph_c0_seq1	0
Bd_MA_1	c104055.graph_c0	241.87	331	0	0	c104055.graph_c0_seq1	0
Bd_MA_1	c10406.graph_c0	317.84	407	0	0	c10406.graph_c0_seq1	0
Bd_MA_1	c104066.graph_c0	116.95	206	0	0	c104066.graph_c0_seq1	0
Bd_MA_1	c104076.graph_c0	295.85	385	0	0	c104076.graph_c0_seq1	0
Bd_MA_1	c104081.graph_c0	263.86	353	0	0	c104081.graph_c0_seq1	0
Bd_MA_1	c104083.graph_c0	187.9	277	0	0	c104083.graph_c0_seq1	0
Bd_MA_1	c104084.graph_c0	350.83	440	0	0	c104084.graph_c0_seq1	0
Bd_MA_1	c104085.graph_c0	144.93	234	0	0	c104085.graph_c0_seq1	0
Bd_MA_1	c104086.graph_c0	126.94	216	0	0	c104086.graph_c0_seq1	0
Bd_MA_1	c104087.graph_c0	129.94	219	0	0	c104087.graph_c0_seq1	0
Bd_MA_1	c1041.graph_c0	125.94	215	0	0	c1041.graph_c0_seq1	0
Bd_MA_1	c10410.graph_c0	127.94	217	0	0	c10410.graph_c0_seq1	0
Bd_MA_1	c104109.graph_c0	178.9	268	0	0	c104109.graph_c0_seq1	0
Bd_MA_1	c10411.graph_c0	193.9	283	0	0	c10411.graph_c0_seq1	0
Bd_MA_1	c104124.graph_c0	208.89	298	0	0	c104124.graph_c0_seq1	0
Bd_MA_1	c104125.graph_c0	133.94	223	0	0	c104125.graph_c0_seq1	0
Bd_MA_1	c104131.graph_c0	217.88	307	0	0	c104131.graph_c0_seq1	0
Bd_MA_1	c104134.graph_c0	218.88	308	0	0	c104134.graph_c0_seq1	0
Bd_MA_1	c10414.graph_c0	349.83	439	0	0	c10414.graph_c0_seq1	0
Bd_MA_1	c104142.graph_c0	355.83	445	0	0	c104142.graph_c0_seq1	0
Bd_MA_1	c104144.graph_c0	270.86	360	0.35	0.22	c104144.graph_c0_seq1	1
Bd_MA_1	c104145.graph_c0	121.95	211	0	0	c104145.graph_c0_seq1	0
Bd_MA_1	c104146.graph_c0	119.95	209	0	0	c104146.graph_c0_seq1	0
Bd_MA_1	c10415.graph_c0	314.84	404	0	0	c10415.graph_c0_seq1	0
Bd_MA_1	c104161.graph_c0	154.92	244	0	0	c104161.graph_c0_seq1	0
Bd_MA_1	c104164.graph_c0	413.81	503	0	0	c104164.graph_c0_seq1	0
Bd_MA_1	c104168.graph_c0	192.9	282	0	0	c104168.graph_c0_seq1	0
Bd_MA_1	c104169.graph_c0	222.88	312	0	0	c104169.graph_c0_seq1	0
Bd_MA_1	c10418.graph_c0	310.84	400	1.82	1.16	c10418.graph_c0_seq1	6
Bd_MA_1	c104187.graph_c0	151.92	241	0	0	c104187.graph_c0_seq1	0
Bd_MA_1	c104188.graph_c0	165.91	255	0	0	c104188.graph_c0_seq1	0
Bd_MA_1	c104190.graph_c0	151.92	241	0	0	c104190.graph_c0_seq1	0
Bd_MA_1	c104195.graph_c0	164.91	254	0	0	c104195.graph_c0_seq1	0
Bd_MA_1	c10420.graph_c0	1722.76	1812	0.11	0.07	c10420.graph_c0_seq1	2
Bd_MA_1	c104217.graph_c0	198.89	288	0	0	c104217.graph_c0_seq1	0
Bd_MA_1	c104218.graph_c0	164.91	254	0	0	c104218.graph_c0_seq1	0
Bd_MA_1	c10422.graph_c0	179.9	269	0	0	c10422.graph_c0_seq1	0
Bd_MA_1	c104222.graph_c0	130.94	220	0	0	c104222.graph_c0_seq1	0
Bd_MA_1	c104229.graph_c0	123.94	213	0	0	c104229.graph_c0_seq1	0
Bd_MA_1	c104235.graph_c0	171.91	261	0	0	c104235.graph_c0_seq1	0
Bd_MA_1	c104238.graph_c0	136.93	226	0	0	c104238.graph_c0_seq1	0
Bd_MA_1	c104241.graph_c0	112.96	202	0	0	c104241.graph_c0_seq1	0
Bd_MA_1	c104246.graph_c0	142.93	232	0	0	c104246.graph_c0_seq1	0
Bd_MA_1	c104256.graph_c0	131.94	221	0	0	c104256.graph_c0_seq1	0
Bd_MA_1	c104259.graph_c0	163.91	253	0	0	c104259.graph_c0_seq1	0
Bd_MA_1	c10426.graph_c0	228.88	318	0	0	c10426.graph_c0_seq1	0
Bd_MA_1	c104263.graph_c0	113.95	203	0	0	c104263.graph_c0_seq1	0
Bd_MA_1	c104265.graph_c0	191.9	281	0.49	0.31	c104265.graph_c0_seq1	1
Bd_MA_1	c104270.graph_c0	276.86	366	0.34	0.22	c104270.graph_c0_seq1	1
Bd_MA_1	c104274.graph_c0	137.93	227	0	0	c104274.graph_c0_seq1	0
Bd_MA_1	c104279.graph_c0	115.95	205	0	0	c104279.graph_c0_seq1	0
Bd_MA_1	c10428.graph_c0	371.83	461	0	0	c10428.graph_c0_seq1	0
Bd_MA_1	c104280.graph_c0	150.92	240	0	0	c104280.graph_c0_seq1	0
Bd_MA_1	c104282.graph_c0	174.91	264	0.54	0.35	c104282.graph_c0_seq1	1
Bd_MA_1	c104283.graph_c0	173.91	263	0	0	c104283.graph_c0_seq1	0
Bd_MA_1	c104284.graph_c0	166.91	256	0	0	c104284.graph_c0_seq1	0
Bd_MA_1	c104285.graph_c0	227.88	317	0.41	0.26	c104285.graph_c0_seq1	1
Bd_MA_1	c104293.graph_c0	181.9	271	0	0	c104293.graph_c0_seq1	0
Bd_MA_1	c104295.graph_c0	163.91	253	0	0	c104295.graph_c0_seq1	0
Bd_MA_1	c104297.graph_c0	266.86	356	0.35	0.23	c104297.graph_c0_seq1	1
Bd_MA_1	c1043.graph_c0	121.95	211	0	0	c1043.graph_c0_seq1	0
Bd_MA_1	c104303.graph_c0	127.94	217	0	0	c104303.graph_c0_seq1	0
Bd_MA_1	c104304.graph_c0	121.95	211	0.77	0.5	c104304.graph_c0_seq1	1
Bd_MA_1	c104305.graph_c0	156.92	246	0	0	c104305.graph_c0_seq1	0
Bd_MA_1	c104309.graph_c0	162.91	252	0	0	c104309.graph_c0_seq1	0
Bd_MA_1	c10431.graph_c0	519.79	609	0	0	c10431.graph_c0_seq1	0
Bd_MA_1	c104314.graph_c0	263.86	353	0	0	c104314.graph_c0_seq1	0
Bd_MA_1	c10432.graph_c0	136.93	226	0	0	c10432.graph_c0_seq1	0
Bd_MA_1	c104323.graph_c0	125.94	215	0.75	0.48	c104323.graph_c0_seq1	1
Bd_MA_1	c104324.graph_c0	215.88	305	0	0	c104324.graph_c0_seq1	0
Bd_MA_1	c104333.graph_c0	188.9	278	0	0	c104333.graph_c0_seq1	0
Bd_MA_1	c104335.graph_c0	218.88	308	0	0	c104335.graph_c0_seq1	0
Bd_MA_1	c104341.graph_c0	284.85	374	0.33	0.21	c104341.graph_c0_seq1	1
Bd_MA_1	c104345.graph_c0	255.87	345	0	0	c104345.graph_c0_seq1	0
Bd_MA_1	c104350.graph_c0	216.88	306	1.3	0.83	c104350.graph_c0_seq1	3
Bd_MA_1	c104353.graph_c0	128.94	218	0	0	c104353.graph_c0_seq1	0
Bd_MA_1	c104359.graph_c0	125.94	215	0	0	c104359.graph_c0_seq1	0
Bd_MA_1	c104366.graph_c0	187.9	277	0	0	c104366.graph_c0_seq1	0
Bd_MA_1	c104375.graph_c0	236.87	326	0	0	c104375.graph_c0_seq1	0
Bd_MA_1	c104377.graph_c0	184.9	274	0.51	0.33	c104377.graph_c0_seq1	1
Bd_MA_1	c104382.graph_c0	233.88	323	1.21	0.77	c104382.graph_c0_seq1	3
Bd_MA_1	c104387.graph_c0	184.9	274	0	0	c104387.graph_c0_seq1	0
Bd_MA_1	c104388.graph_c0	302.85	392	0	0	c104388.graph_c0_seq1	0
Bd_MA_1	c104392.graph_c0	140.93	230	0	0	c104392.graph_c0_seq1	0
Bd_MA_1	c104399.graph_c0	118.95	208	0	0	c104399.graph_c0_seq1	0
Bd_MA_1	c104401.graph_c0	127.94	217	0.74	0.47	c104401.graph_c0_seq1	1
Bd_MA_1	c104407.graph_c0	113.95	203	1.65	1.06	c104407.graph_c0_seq1	2
Bd_MA_1	c104408.graph_c0	198.89	288	0	0	c104408.graph_c0_seq1	0
Bd_MA_1	c10441.graph_c0	232.88	322	0	0	c10441.graph_c0_seq1	0
Bd_MA_1	c104411.graph_c0	258.86	348	0	0	c104411.graph_c0_seq1	0
Bd_MA_1	c104413.graph_c0	207.89	297	0	0	c104413.graph_c0_seq1	0
Bd_MA_1	c104432.graph_c0	122.95	212	0	0	c104432.graph_c0_seq1	0
Bd_MA_1	c104436.graph_c0	242.87	332	0	0	c104436.graph_c0_seq1	0
Bd_MA_1	c104450.graph_c0	232.88	322	0	0	c104450.graph_c0_seq1	0
Bd_MA_1	c104454.graph_c0	227.88	317	0	0	c104454.graph_c0_seq1	0
Bd_MA_1	c104455.graph_c0	250.87	340	0	0	c104455.graph_c0_seq1	0
Bd_MA_1	c104460.graph_c0	229.88	319	0.41	0.26	c104460.graph_c0_seq1	1
Bd_MA_1	c104461.graph_c0	122.95	212	0	0	c104461.graph_c0_seq1	0
Bd_MA_1	c104467.graph_c0	186.9	276	1.01	0.65	c104467.graph_c0_seq1	2
Bd_MA_1	c104473.graph_c0	186.9	276	0	0	c104473.graph_c0_seq1	0
Bd_MA_1	c104474.graph_c0	188.9	278	0	0	c104474.graph_c0_seq1	0
Bd_MA_1	c104486.graph_c0	150.92	240	0	0	c104486.graph_c0_seq1	0
Bd_MA_1	c10449.graph_c0	210.89	300	0.89	0.57	c10449.graph_c0_seq1	2
Bd_MA_1	c104490.graph_c0	249.87	339	0	0	c104490.graph_c0_seq1	0
Bd_MA_1	c104494.graph_c0	247.87	337	0	0	c104494.graph_c0_seq1	0
Bd_MA_1	c104497.graph_c0	195.89	285	0	0	c104497.graph_c0_seq1	0
Bd_MA_1	c104501.graph_c0	162.91	252	0	0	c104501.graph_c0_seq1	0
Bd_MA_1	c104503.graph_c0	346.83	436	0	0	c104503.graph_c0_seq1	0
Bd_MA_1	c104505.graph_c0	198.89	288	0	0	c104505.graph_c0_seq1	0
Bd_MA_1	c104516.graph_c0	119.95	209	0	0	c104516.graph_c0_seq1	0
Bd_MA_1	c10452.graph_c0	316.84	406	0	0	c10452.graph_c0_seq1	0
Bd_MA_1	c104523.graph_c0	152.92	242	0	0	c104523.graph_c0_seq1	0
Bd_MA_1	c104525.graph_c0	241.87	331	0	0	c104525.graph_c0_seq1	0
Bd_MA_1	c10453.graph_c0	122.95	212	0.77	0.49	c10453.graph_c0_seq1	1
Bd_MA_1	c104531.graph_c0	249.87	339	0.38	0.24	c104531.graph_c0_seq1	1
Bd_MA_1	c104537.graph_c0	443.81	533	0.64	0.41	c104537.graph_c0_seq1	3
Bd_MA_1	c104546.graph_c0	205.89	295	0	0	c104546.graph_c0_seq1	0
Bd_MA_1	c104547.graph_c0	112.96	202	0	0	c104547.graph_c0_seq1	0
Bd_MA_1	c104549.graph_c0	264.86	354	0	0	c104549.graph_c0_seq1	0
Bd_MA_1	c104550.graph_c0	260.86	350	0.72	0.46	c104550.graph_c0_seq1	2
Bd_MA_1	c10456.graph_c0	894.76	984	0.53	0.34	c10456.graph_c0_seq1	5
Bd_MA_1	c104563.graph_c0	118.95	208	0	0	c104563.graph_c0_seq1	0
Bd_MA_1	c104564.graph_c0	132.94	222	0	0	c104564.graph_c0_seq1	0
Bd_MA_1	c104565.graph_c0	296.85	386	0.32	0.2	c104565.graph_c0_seq1	1
Bd_MA_1	c10457.graph_c0	155.92	245	0	0	c10457.graph_c0_seq1	0
Bd_MA_1	c104572.graph_c0	148.92	238	0	0	c104572.graph_c0_seq1	0
Bd_MA_1	c104578.graph_c0	160.92	250	0	0	c104578.graph_c0_seq1	0
Bd_MA_1	c104588.graph_c0	173.91	263	0	0	c104588.graph_c0_seq1	0
Bd_MA_1	c104589.graph_c0	815.76	905	0.12	0.07	c104589.graph_c0_seq1	1
Bd_MA_1	c10459.graph_c0	116.95	206	0	0	c10459.graph_c0_seq1	0
Bd_MA_1	c104593.graph_c0	424.81	514	0	0	c104593.graph_c0_seq1	0
Bd_MA_1	c104594.graph_c0	366.83	456	0	0	c104594.graph_c0_seq1	0
Bd_MA_1	c104598.graph_c0	148.92	238	0	0	c104598.graph_c0_seq1	0
Bd_MA_1	c10460.graph_c0	204.89	294	0.92	0.59	c10460.graph_c0_seq1	2
Bd_MA_1	c104606.graph_c0	202.89	292	0	0	c104606.graph_c0_seq1	0
Bd_MA_1	c104607.graph_c0	370.83	460	0	0	c104607.graph_c0_seq1	0
Bd_MA_1	c104608.graph_c0	130.94	220	0	0	c104608.graph_c0_seq1	0
Bd_MA_1	c10461.graph_c0	958.76	1048	0	0	c10461.graph_c0_seq1	0
Bd_MA_1	c104616.graph_c0	330.84	420	0.28	0.18	c104616.graph_c0_seq1	1
Bd_MA_1	c104618.graph_c0	159.92	249	3.53	2.27	c104618.graph_c0_seq1	6
Bd_MA_1	c104619.graph_c0	134.94	224	0	0	c104619.graph_c0_seq1	0
Bd_MA_1	c104621.graph_c0	118.95	208	0	0	c104621.graph_c0_seq1	0
Bd_MA_1	c104622.graph_c0	263.86	353	0	0	c104622.graph_c0_seq1	0
Bd_MA_1	c104631.graph_c0	161.92	251	0	0	c104631.graph_c0_seq1	0
Bd_MA_1	c104638.graph_c0	130.94	220	0.72	0.46	c104638.graph_c0_seq1	1
Bd_MA_1	c104647.graph_c0	215.88	305	0	0	c104647.graph_c0_seq1	0
Bd_MA_1	c10465.graph_c0	282.85	372	0.67	0.43	c10465.graph_c0_seq1	2
Bd_MA_1	c104653.graph_c0	213.89	303	0	0	c104653.graph_c0_seq1	0
Bd_MA_1	c104654.graph_c0	238.87	328	0	0	c104654.graph_c0_seq1	0
Bd_MA_1	c104661.graph_c0	117.95	207	0	0	c104661.graph_c0_seq1	0
Bd_MA_1	c10467.graph_c0	452.81	542	0	0	c10467.graph_c0_seq1	0
Bd_MA_1	c10468.graph_c0	293.85	383	1.28	0.82	c10468.graph_c0_seq1	4
Bd_MA_1	c104680.graph_c0	115.95	205	0	0	c104680.graph_c0_seq1	0
Bd_MA_1	c104695.graph_c0	157.92	247	1.19	0.76	c104695.graph_c0_seq1	2
Bd_MA_1	c104702.graph_c0	236.87	326	0	0	c104702.graph_c0_seq1	0
Bd_MA_1	c104707.graph_c0	163.91	253	0	0	c104707.graph_c0_seq1	0
Bd_MA_1	c104713.graph_c0	117.95	207	0	0	c104713.graph_c0_seq1	0
Bd_MA_1	c104718.graph_c0	137.93	227	0	0	c104718.graph_c0_seq1	0
Bd_MA_1	c104719.graph_c0	222.88	312	0	0	c104719.graph_c0_seq1	0
Bd_MA_1	c104720.graph_c0	160.92	250	0	0	c104720.graph_c0_seq1	0
Bd_MA_1	c104724.graph_c0	233.88	323	0.4	0.26	c104724.graph_c0_seq1	1
Bd_MA_1	c104735.graph_c0	146.93	236	0	0	c104735.graph_c0_seq1	0
Bd_MA_1	c104737.graph_c0	210.89	300	0	0	c104737.graph_c0_seq1	0
Bd_MA_1	c104739.graph_c0	147.93	237	0	0	c104739.graph_c0_seq1	0
Bd_MA_1	c104742.graph_c0	166.91	256	0	0	c104742.graph_c0_seq1	0
Bd_MA_1	c104743.graph_c0	145.93	235	0	0	c104743.graph_c0_seq1	0
Bd_MA_1	c104744.graph_c0	136.93	226	0	0	c104744.graph_c0_seq1	0
Bd_MA_1	c104755.graph_c0	311.84	401	0.3	0.19	c104755.graph_c0_seq1	1
Bd_MA_1	c104756.graph_c0	220.88	310	0	0	c104756.graph_c0_seq1	0
Bd_MA_1	c104757.graph_c0	228.88	318	0	0	c104757.graph_c0_seq1	0
Bd_MA_1	c10476.graph_c0	152.92	242	0	0	c10476.graph_c0_seq1	0
Bd_MA_1	c104764.graph_c0	121.95	211	0	0	c104764.graph_c0_seq1	0
Bd_MA_1	c104767.graph_c0	151.92	241	0.62	0.4	c104767.graph_c0_seq1	1
Bd_MA_1	c10477.graph_c0	274.86	364	0.34	0.22	c10477.graph_c0_seq1	1
Bd_MA_1	c104770.graph_c0	229.88	319	0.41	0.26	c104770.graph_c0_seq1	1
Bd_MA_1	c104772.graph_c0	113.95	203	0	0	c104772.graph_c0_seq1	0
Bd_MA_1	c104776.graph_c0	318.84	408	0	0	c104776.graph_c0_seq1	0
Bd_MA_1	c104777.graph_c0	193.9	283	0	0	c104777.graph_c0_seq1	0
Bd_MA_1	c10478.graph_c0	1383.76	1473	0	0	c10478.graph_c0_seq2	0
Bd_MA_1	c104786.graph_c0	153.92	243	0	0	c104786.graph_c0_seq1	0
Bd_MA_1	c104787.graph_c0	355.83	445	0	0	c104787.graph_c0_seq1	0
Bd_MA_1	c104791.graph_c0	162.91	252	0	0	c104791.graph_c0_seq1	0
Bd_MA_1	c104794.graph_c0	273.86	363	0	0	c104794.graph_c0_seq1	0
Bd_MA_1	c10480.graph_c0	858.76	948	0.22	0.14	c10480.graph_c0_seq2	2
Bd_MA_1	c104802.graph_c0	131.94	221	0	0	c104802.graph_c0_seq1	0
Bd_MA_1	c104803.graph_c0	226.88	316	0	0	c104803.graph_c0_seq1	0
Bd_MA_1	c104808.graph_c0	149.92	239	0.63	0.4	c104808.graph_c0_seq1	1
Bd_MA_1	c104822.graph_c0	127.94	217	0.74	0.47	c104822.graph_c0_seq1	1
Bd_MA_1	c104825.graph_c0	153.92	243	0	0	c104825.graph_c0_seq1	0
Bd_MA_1	c104829.graph_c0	208.89	298	0.45	0.29	c104829.graph_c0_seq1	1
Bd_MA_1	c104836.graph_c0	130.94	220	0.72	0.46	c104836.graph_c0_seq1	1
Bd_MA_1	c104839.graph_c0	279.86	369	0	0	c104839.graph_c0_seq1	0
Bd_MA_1	c104840.graph_c0	544.79	634	0	0	c104840.graph_c0_seq1	0
Bd_MA_1	c104841.graph_c0	183.9	273	0	0	c104841.graph_c0_seq1	0
Bd_MA_1	c104844.graph_c0	265.86	355	0	0	c104844.graph_c0_seq1	0
Bd_MA_1	c104845.graph_c0	158.92	248	0	0	c104845.graph_c0_seq1	0
Bd_MA_1	c10486.graph_c0	194.9	284	0	0	c10486.graph_c0_seq1	0
Bd_MA_1	c104863.graph_c0	170.91	260	0	0	c104863.graph_c0_seq1	0
Bd_MA_1	c104868.graph_c0	124.94	214	0	0	c104868.graph_c0_seq1	0
Bd_MA_1	c104871.graph_c0	158.92	248	0	0	c104871.graph_c0_seq1	0
Bd_MA_1	c104874.graph_c0	254.87	344	0.37	0.24	c104874.graph_c0_seq1	1
Bd_MA_1	c104875.graph_c0	137.93	227	0	0	c104875.graph_c0_seq1	0
Bd_MA_1	c104879.graph_c0	115.95	205	0	0	c104879.graph_c0_seq1	0
Bd_MA_1	c10488.graph_c0	782.76	872	0.24	0.15	c10488.graph_c0_seq1	2
Bd_MA_1	c104880.graph_c0	145.93	235	2.58	1.66	c104880.graph_c0_seq1	4
Bd_MA_1	c104881.graph_c0	265.86	355	0	0	c104881.graph_c0_seq1	0
Bd_MA_1	c104886.graph_c0	151.92	241	0	0	c104886.graph_c0_seq1	0
Bd_MA_1	c104890.graph_c0	279.86	369	0.34	0.22	c104890.graph_c0_seq1	1
Bd_MA_1	c104892.graph_c0	146.93	236	0	0	c104892.graph_c0_seq1	0
Bd_MA_1	c104893.graph_c0	117.95	207	0	0	c104893.graph_c0_seq1	0
Bd_MA_1	c104896.graph_c0	127.94	217	0	0	c104896.graph_c0_seq1	0
Bd_MA_1	c1049.graph_c0	490.8	580	0	0	c1049.graph_c0_seq2	0
Bd_MA_1	c10490.graph_c0	390.82	480	0	0	c10490.graph_c0_seq1	0
Bd_MA_1	c10491.graph_c0	324.84	414	0.29	0.19	c10491.graph_c0_seq1	1
Bd_MA_1	c104915.graph_c0	235.87	325	0	0	c104915.graph_c0_seq1	0
Bd_MA_1	c104916.graph_c0	168.91	258	0	0	c104916.graph_c0_seq1	0
Bd_MA_1	c104925.graph_c0	381.82	471	0	0	c104925.graph_c0_seq1	0
Bd_MA_1	c104928.graph_c0	131.94	221	0	0	c104928.graph_c0_seq1	0
Bd_MA_1	c10493.graph_c0	249.87	339	0.75	0.48	c10493.graph_c0_seq1	2
Bd_MA_1	c104934.graph_c0	111.96	201	0	0	c104934.graph_c0_seq1	0
Bd_MA_1	c104936.graph_c0	238.87	328	0	0	c104936.graph_c0_seq1	0
Bd_MA_1	c10494.graph_c0	543.79	633	0	0	c10494.graph_c0_seq1	0
Bd_MA_1	c104946.graph_c0	159.92	249	0	0	c104946.graph_c0_seq1	0
Bd_MA_1	c104947.graph_c0	200.89	290	1.41	0.9	c104947.graph_c0_seq1	3
Bd_MA_1	c104948.graph_c0	214.88	304	0	0	c104948.graph_c0_seq1	0
Bd_MA_1	c104952.graph_c0	177.91	267	0.53	0.34	c104952.graph_c0_seq1	1
Bd_MA_1	c104974.graph_c0	117.95	207	3.19	2.05	c104974.graph_c0_seq1	4
Bd_MA_1	c104978.graph_c0	196.89	286	0	0	c104978.graph_c0_seq1	0
Bd_MA_1	c10498.graph_c0	362.83	452	0.26	0.17	c10498.graph_c0_seq1	1
Bd_MA_1	c104986.graph_c0	209.89	299	0	0	c104986.graph_c0_seq1	0
Bd_MA_1	c104995.graph_c0	305.85	395	0	0	c104995.graph_c0_seq1	0
Bd_MA_1	c10500.graph_c0	262.86	352	0	0	c10500.graph_c0_seq1	0
Bd_MA_1	c105000.graph_c0	160.92	250	1.76	1.13	c105000.graph_c0_seq1	3
Bd_MA_1	c105003.graph_c0	159.92	249	0	0	c105003.graph_c0_seq1	0
Bd_MA_1	c105004.graph_c0	166.91	256	0	0	c105004.graph_c0_seq1	0
Bd_MA_1	c105008.graph_c0	117.95	207	0	0	c105008.graph_c0_seq1	0
Bd_MA_1	c10501.graph_c0	130.94	220	0.72	0.46	c10501.graph_c0_seq1	1
Bd_MA_1	c105013.graph_c0	154.92	244	0	0	c105013.graph_c0_seq1	0
Bd_MA_1	c105019.graph_c0	203.89	293	0	0	c105019.graph_c0_seq1	0
Bd_MA_1	c10502.graph_c0	212.89	302	0	0	c10502.graph_c0_seq1	0
Bd_MA_1	c105021.graph_c0	236.87	326	0	0	c105021.graph_c0_seq1	0
Bd_MA_1	c105023.graph_c0	115.95	205	0	0	c105023.graph_c0_seq1	0
Bd_MA_1	c105024.graph_c0	131.94	221	0	0	c105024.graph_c0_seq1	0
Bd_MA_1	c105027.graph_c0	187.9	277	0	0	c105027.graph_c0_seq1	0
Bd_MA_1	c105028.graph_c0	136.93	226	0	0	c105028.graph_c0_seq1	0
Bd_MA_1	c105030.graph_c0	276.86	366	0	0	c105030.graph_c0_seq1	0
Bd_MA_1	c105031.graph_c0	365.83	455	0.26	0.16	c105031.graph_c0_seq1	1
Bd_MA_1	c105033.graph_c0	213.89	303	0	0	c105033.graph_c0_seq1	0
Bd_MA_1	c105036.graph_c0	127.94	217	0	0	c105036.graph_c0_seq1	0
Bd_MA_1	c105038.graph_c0	158.92	248	0	0	c105038.graph_c0_seq1	0
Bd_MA_1	c105052.graph_c0	190.9	280	0	0	c105052.graph_c0_seq1	0
Bd_MA_1	c105053.graph_c0	142.93	232	0.66	0.42	c105053.graph_c0_seq1	1
Bd_MA_1	c105057.graph_c0	178.9	268	0	0	c105057.graph_c0_seq1	0
Bd_MA_1	c10506.graph_c0	206.89	296	0	0	c10506.graph_c0_seq1	0
Bd_MA_1	c105065.graph_c0	200.89	290	0	0	c105065.graph_c0_seq1	0
Bd_MA_1	c10507.graph_c0	226.88	316	0	0	c10507.graph_c0_seq1	0
Bd_MA_1	c105072.graph_c0	207.89	297	0	0	c105072.graph_c0_seq1	0
Bd_MA_1	c105075.graph_c0	115.95	205	0.81	0.52	c105075.graph_c0_seq1	1
Bd_MA_1	c105078.graph_c0	115.95	205	0	0	c105078.graph_c0_seq1	0
Bd_MA_1	c105079.graph_c0	165.91	255	0	0	c105079.graph_c0_seq1	0
Bd_MA_1	c105090.graph_c0	145.93	235	0	0	c105090.graph_c0_seq1	0
Bd_MA_1	c105097.graph_c0	218.88	308	0	0	c105097.graph_c0_seq1	0
Bd_MA_1	c1051.graph_c0	662.77	752	0.43	0.27	c1051.graph_c0_seq1	3
Bd_MA_1	c10510.graph_c0	181.9	271	0	0	c10510.graph_c0_seq1	0
Bd_MA_1	c105101.graph_c0	140.93	230	0	0	c105101.graph_c0_seq1	0
Bd_MA_1	c105104.graph_c0	154.92	244	0	0	c105104.graph_c0_seq1	0
Bd_MA_1	c105112.graph_c0	137.93	227	0	0	c105112.graph_c0_seq1	0
Bd_MA_1	c105116.graph_c0	157.92	247	0	0	c105116.graph_c0_seq1	0
Bd_MA_1	c10512.graph_c0	439.81	529	0	0	c10512.graph_c0_seq1	0
Bd_MA_1	c105129.graph_c0	154.92	244	0	0	c105129.graph_c0_seq1	0
Bd_MA_1	c105164.graph_c0	132.94	222	1.42	0.91	c105164.graph_c0_seq1	2
Bd_MA_1	c105165.graph_c0	329.84	419	0	0	c105165.graph_c0_seq1	0
Bd_MA_1	c105166.graph_c0	178.9	268	0	0	c105166.graph_c0_seq1	0
Bd_MA_1	c10517.graph_c0	273.86	363	0	0	c10517.graph_c0_seq1	0
Bd_MA_1	c105179.graph_c0	302.85	392	0	0	c105179.graph_c0_seq1	0
Bd_MA_1	c105195.graph_c0	153.92	243	0	0	c105195.graph_c0_seq1	0
Bd_MA_1	c10520.graph_c0	460.8	550	0.41	0.26	c10520.graph_c0_seq1	2
Bd_MA_1	c105204.graph_c0	173.91	263	1.08	0.69	c105204.graph_c0_seq1	2
Bd_MA_1	c105207.graph_c0	274.86	364	0	0	c105207.graph_c0_seq1	0
Bd_MA_1	c105212.graph_c0	232.88	322	0	0	c105212.graph_c0_seq1	0
Bd_MA_1	c105219.graph_c0	265.86	355	0	0	c105219.graph_c0_seq1	0
Bd_MA_1	c10522.graph_c0	204.89	294	0	0	c10522.graph_c0_seq1	0
Bd_MA_1	c105231.graph_c0	501.8	591	0	0	c105231.graph_c0_seq1	0
Bd_MA_1	c105236.graph_c0	201.89	291	0	0	c105236.graph_c0_seq1	0
Bd_MA_1	c105239.graph_c0	639.77	729	0	0	c105239.graph_c0_seq1	0
Bd_MA_1	c105240.graph_c0	156.92	246	0	0	c105240.graph_c0_seq1	0
Bd_MA_1	c105241.graph_c0	115.95	205	0	0	c105241.graph_c0_seq1	0
Bd_MA_1	c105244.graph_c0	213.89	303	0	0	c105244.graph_c0_seq1	0
Bd_MA_1	c10525.graph_c0	220.88	310	0	0	c10525.graph_c0_seq1	0
Bd_MA_1	c10526.graph_c0	167.91	257	0	0	c10526.graph_c0_seq1	0
Bd_MA_1	c10527.graph_c0	688.77	778	0	0	c10527.graph_c0_seq1	0
Bd_MA_1	c105274.graph_c0	117.95	207	0	0	c105274.graph_c0_seq1	0
Bd_MA_1	c10528.graph_c0	152.92	242	0	0	c10528.graph_c0_seq1	0
Bd_MA_1	c105282.graph_c0	156.92	246	0	0	c105282.graph_c0_seq1	0
Bd_MA_1	c105284.graph_c0	214.88	304	0	0	c105284.graph_c0_seq1	0
Bd_MA_1	c105285.graph_c0	216.88	306	0	0	c105285.graph_c0_seq1	0
Bd_MA_1	c105287.graph_c0	270.86	360	0.35	0.22	c105287.graph_c0_seq1	1
Bd_MA_1	c105288.graph_c0	203.89	293	0.92	0.59	c105288.graph_c0_seq1	2
Bd_MA_1	c105289.graph_c0	285.85	375	0	0	c105289.graph_c0_seq1	0
Bd_MA_1	c105297.graph_c0	143.93	233	0.65	0.42	c105297.graph_c0_seq1	1
Bd_MA_1	c1053.graph_c0	246.87	336	0	0	c1053.graph_c0_seq1	0
Bd_MA_1	c10530.graph_c0	277.86	367	1.02	0.65	c10530.graph_c0_seq1	3
Bd_MA_1	c105301.graph_c0	230.88	320	0	0	c105301.graph_c0_seq1	0
Bd_MA_1	c105309.graph_c0	153.92	243	0	0	c105309.graph_c0_seq1	0
Bd_MA_1	c10531.graph_c0	242.87	332	0.78	0.5	c10531.graph_c0_seq1	2
Bd_MA_1	c105310.graph_c0	152.92	242	0	0	c105310.graph_c0_seq1	0
Bd_MA_1	c105319.graph_c0	281.85	371	0.33	0.21	c105319.graph_c0_seq1	1
Bd_MA_1	c105327.graph_c0	258.86	348	0	0	c105327.graph_c0_seq1	0
Bd_MA_1	c105334.graph_c0	224.88	314	0	0	c105334.graph_c0_seq1	0
Bd_MA_1	c105338.graph_c0	318.84	408	0.3	0.19	c105338.graph_c0_seq1	1
Bd_MA_1	c105339.graph_c0	215.88	305	0	0	c105339.graph_c0_seq1	0
Bd_MA_1	c105344.graph_c0	135.93	225	0	0	c105344.graph_c0_seq1	0
Bd_MA_1	c105346.graph_c0	205.89	295	0	0	c105346.graph_c0_seq1	0
Bd_MA_1	c105348.graph_c0	225.88	315	0	0	c105348.graph_c0_seq1	0
Bd_MA_1	c10535.graph_c0	344.83	434	0	0	c10535.graph_c0_seq1	0
Bd_MA_1	c105352.graph_c0	128.94	218	0	0	c105352.graph_c0_seq1	0
Bd_MA_1	c105353.graph_c0	189.9	279	0	0	c105353.graph_c0_seq1	0
Bd_MA_1	c10536.graph_c0	235.87	325	0	0	c10536.graph_c0_seq1	0
Bd_MA_1	c105364.graph_c0	160.92	250	0.59	0.38	c105364.graph_c0_seq1	1
Bd_MA_1	c105366.graph_c0	145.93	235	0	0	c105366.graph_c0_seq1	0
Bd_MA_1	c105371.graph_c0	268.86	358	0	0	c105371.graph_c0_seq1	0
Bd_MA_1	c105377.graph_c0	113.95	203	0	0	c105377.graph_c0_seq1	0
Bd_MA_1	c10539.graph_c0	268.86	358	0.7	0.45	c10539.graph_c0_seq1	2
Bd_MA_1	c105391.graph_c0	189.9	279	0	0	c105391.graph_c0_seq1	0
Bd_MA_1	c105395.graph_c0	201.89	291	0.47	0.3	c105395.graph_c0_seq1	1
Bd_MA_1	c105399.graph_c0	117.95	207	0	0	c105399.graph_c0_seq1	0
Bd_MA_1	c10540.graph_c0	179.9	269	2.09	1.34	c10540.graph_c0_seq1	4
Bd_MA_1	c105406.graph_c0	141.93	231	0	0	c105406.graph_c0_seq1	0
Bd_MA_1	c10541.graph_c0	488.8	578	0.39	0.25	c10541.graph_c0_seq2	2
Bd_MA_1	c105416.graph_c0	190.9	280	0	0	c105416.graph_c0_seq1	0
Bd_MA_1	c105417.graph_c0	130.94	220	0	0	c105417.graph_c0_seq1	0
Bd_MA_1	c105419.graph_c0	223.88	313	0.42	0.27	c105419.graph_c0_seq1	1
Bd_MA_1	c105420.graph_c0	151.92	241	0	0	c105420.graph_c0_seq1	0
Bd_MA_1	c105426.graph_c0	458.8	548	0	0	c105426.graph_c0_seq1	0
Bd_MA_1	c10543.graph_c0	117.95	207	0	0	c10543.graph_c0_seq1	0
Bd_MA_1	c105430.graph_c0	114.95	204	0	0	c105430.graph_c0_seq1	0
Bd_MA_1	c105446.graph_c0	162.91	252	0	0	c105446.graph_c0_seq1	0
Bd_MA_1	c105449.graph_c0	335.84	425	0	0	c105449.graph_c0_seq1	0
Bd_MA_1	c105450.graph_c0	111.96	201	2.52	1.62	c105450.graph_c0_seq1	3
Bd_MA_1	c105456.graph_c0	175.91	265	0	0	c105456.graph_c0_seq1	0
Bd_MA_1	c105459.graph_c0	184.9	274	0	0	c105459.graph_c0_seq1	0
Bd_MA_1	c105462.graph_c0	169.91	259	0	0	c105462.graph_c0_seq1	0
Bd_MA_1	c105466.graph_c0	146.93	236	0	0	c105466.graph_c0_seq1	0
Bd_MA_1	c10548.graph_c0	236.87	326	0	0	c10548.graph_c0_seq1	0
Bd_MA_1	c105481.graph_c0	293.85	383	0	0	c105481.graph_c0_seq1	0
Bd_MA_1	c105486.graph_c0	114.95	204	0	0	c105486.graph_c0_seq1	0
Bd_MA_1	c105487.graph_c0	173.91	263	0.54	0.35	c105487.graph_c0_seq1	1
Bd_MA_1	c105499.graph_c0	253.87	343	0	0	c105499.graph_c0_seq1	0
Bd_MA_1	c1055.graph_c0	215.88	305	0	0	c1055.graph_c0_seq1	0
Bd_MA_1	c10551.graph_c0	128.94	218	0	0	c10551.graph_c0_seq1	0
Bd_MA_1	c105511.graph_c0	123.94	213	1.52	0.97	c105511.graph_c0_seq1	2
Bd_MA_1	c10552.graph_c0	226.88	316	0	0	c10552.graph_c0_seq1	0
Bd_MA_1	c105520.graph_c0	201.89	291	0	0	c105520.graph_c0_seq1	0
Bd_MA_1	c10553.graph_c0	770.76	860	0.12	0.08	c10553.graph_c0_seq1	1
Bd_MA_1	c105531.graph_c0	206.89	296	0.91	0.58	c105531.graph_c0_seq1	2
Bd_MA_1	c105538.graph_c0	208.89	298	0	0	c105538.graph_c0_seq1	0
Bd_MA_1	c10554.graph_c0	260.86	350	0	0	c10554.graph_c0_seq1	0
Bd_MA_1	c105542.graph_c0	198.89	288	0	0	c105542.graph_c0_seq1	0
Bd_MA_1	c105549.graph_c0	183.9	273	0	0	c105549.graph_c0_seq1	0
Bd_MA_1	c105550.graph_c0	148.92	238	0	0	c105550.graph_c0_seq1	0
Bd_MA_1	c105555.graph_c0	137.93	227	0	0	c105555.graph_c0_seq1	0
Bd_MA_1	c105579.graph_c0	116.95	206	0	0	c105579.graph_c0_seq1	0
Bd_MA_1	c105588.graph_c0	185.9	275	0	0	c105588.graph_c0_seq1	0
Bd_MA_1	c105593.graph_c0	314.84	404	0.3	0.19	c105593.graph_c0_seq1	1
Bd_MA_1	c105594.graph_c0	111.96	201	0	0	c105594.graph_c0_seq1	0
Bd_MA_1	c105595.graph_c0	120.95	210	0	0	c105595.graph_c0_seq1	0
Bd_MA_1	c1056.graph_c0	350.83	440	1.07	0.69	c1056.graph_c0_seq1	4
Bd_MA_1	c105607.graph_c0	152.92	242	0	0	c105607.graph_c0_seq1	0
Bd_MA_1	c10561.graph_c0	118.95	208	0	0	c10561.graph_c0_seq1	0
Bd_MA_1	c105615.graph_c0	374.82	464	0	0	c105615.graph_c0_seq1	0
Bd_MA_1	c105616.graph_c0	111.96	201	0	0	c105616.graph_c0_seq1	0
Bd_MA_1	c105617.graph_c0	139.93	229	0	0	c105617.graph_c0_seq1	0
Bd_MA_1	c105628.graph_c0	301.85	391	0	0	c105628.graph_c0_seq1	0
Bd_MA_1	c10563.graph_c0	386.82	476	0	0	c10563.graph_c0_seq1	0
Bd_MA_1	c105632.graph_c0	426.81	516	0.22	0.14	c105632.graph_c0_seq1	1
Bd_MA_1	c10564.graph_c0	294.85	384	0	0	c10564.graph_c0_seq1	0
Bd_MA_1	c105644.graph_c0	186.9	276	0	0	c105644.graph_c0_seq1	0
Bd_MA_1	c105661.graph_c0	132.94	222	0	0	c105661.graph_c0_seq1	0
Bd_MA_1	c105678.graph_c0	256.87	346	0	0	c105678.graph_c0_seq1	0
Bd_MA_1	c105688.graph_c0	392.82	482	0.24	0.15	c105688.graph_c0_seq1	1
Bd_MA_1	c1057.graph_c0	725.77	815	0.26	0.17	c1057.graph_c0_seq1	2
Bd_MA_1	c10570.graph_c0	115.95	205	0	0	c10570.graph_c0_seq1	0
Bd_MA_1	c10571.graph_c0	409.82	499	0	0	c10571.graph_c0_seq1	0
Bd_MA_1	c105719.graph_c0	126.94	216	0	0	c105719.graph_c0_seq1	0
Bd_MA_1	c105724.graph_c0	426.81	516	0	0	c105724.graph_c0_seq1	0
Bd_MA_1	c105725.graph_c0	149.92	239	0	0	c105725.graph_c0_seq1	0
Bd_MA_1	c105729.graph_c0	213.89	303	0.44	0.28	c105729.graph_c0_seq1	1
Bd_MA_1	c105733.graph_c0	125.94	215	0	0	c105733.graph_c0_seq1	0
Bd_MA_1	c105735.graph_c0	142.93	232	0	0	c105735.graph_c0_seq1	0
Bd_MA_1	c105737.graph_c0	279.86	369	0	0	c105737.graph_c0_seq1	0
Bd_MA_1	c10574.graph_c0	232.88	322	0	0	c10574.graph_c0_seq1	0
Bd_MA_1	c105744.graph_c0	148.92	238	1.26	0.81	c105744.graph_c0_seq1	2
Bd_MA_1	c105746.graph_c0	181.9	271	0	0	c105746.graph_c0_seq1	0
Bd_MA_1	c105750.graph_c0	271.86	361	0	0	c105750.graph_c0_seq1	0
Bd_MA_1	c105758.graph_c0	127.94	217	0	0	c105758.graph_c0_seq1	0
Bd_MA_1	c10577.graph_c0	643.77	733	0	0	c10577.graph_c0_seq1	0
Bd_MA_1	c105770.graph_c0	467.8	557	0	0	c105770.graph_c0_seq1	0
Bd_MA_1	c10579.graph_c0	618.78	708	0.3	0.19	c10579.graph_c0_seq1	2
Bd_MA_1	c105790.graph_c0	151.92	241	0.62	0.4	c105790.graph_c0_seq1	1
Bd_MA_1	c105791.graph_c0	189.9	279	0.99	0.64	c105791.graph_c0_seq1	2
Bd_MA_1	c105797.graph_c0	132.94	222	0	0	c105797.graph_c0_seq1	0
Bd_MA_1	c105798.graph_c0	300.85	390	0.31	0.2	c105798.graph_c0_seq1	1
Bd_MA_1	c1058.graph_c0	236.87	326	0	0	c1058.graph_c0_seq1	0
Bd_MA_1	c10580.graph_c0	130.94	220	0	0	c10580.graph_c0_seq1	0
Bd_MA_1	c105802.graph_c0	231.88	321	0	0	c105802.graph_c0_seq1	0
Bd_MA_1	c105805.graph_c0	252.87	342	0	0	c105805.graph_c0_seq1	0
Bd_MA_1	c105810.graph_c0	127.94	217	0	0	c105810.graph_c0_seq1	0
Bd_MA_1	c105818.graph_c0	130.94	220	0	0	c105818.graph_c0_seq1	0
Bd_MA_1	c105821.graph_c0	194.9	284	0	0	c105821.graph_c0_seq1	0
Bd_MA_1	c105823.graph_c0	220.88	310	0	0	c105823.graph_c0_seq1	0
Bd_MA_1	c10583.graph_c0	192.9	282	0	0	c10583.graph_c0_seq2	0
Bd_MA_1	c105832.graph_c0	131.94	221	0.71	0.46	c105832.graph_c0_seq1	1
Bd_MA_1	c105833.graph_c0	309.84	399	0	0	c105833.graph_c0_seq1	0
Bd_MA_1	c105838.graph_c0	203.89	293	0	0	c105838.graph_c0_seq1	0
Bd_MA_1	c105841.graph_c0	164.91	254	1.71	1.1	c105841.graph_c0_seq1	3
Bd_MA_1	c105855.graph_c0	282.85	372	0.67	0.43	c105855.graph_c0_seq1	2
Bd_MA_1	c10586.graph_c0	645.77	735	0.87	0.56	c10586.graph_c0_seq1	6
Bd_MA_1	c105860.graph_c0	212.89	302	0	0	c105860.graph_c0_seq1	0
Bd_MA_1	c105865.graph_c0	193.9	283	0	0	c105865.graph_c0_seq1	0
Bd_MA_1	c105871.graph_c0	152.92	242	0	0	c105871.graph_c0_seq1	0
Bd_MA_1	c105875.graph_c0	120.95	210	0	0	c105875.graph_c0_seq1	0
Bd_MA_1	c105876.graph_c0	527.79	617	0.18	0.11	c105876.graph_c0_seq1	1
Bd_MA_1	c10588.graph_c0	215.88	305	0	0	c10588.graph_c0_seq1	0
Bd_MA_1	c105881.graph_c0	251.87	341	0	0	c105881.graph_c0_seq1	0
Bd_MA_1	c105889.graph_c0	197.89	287	0	0	c105889.graph_c0_seq1	0
Bd_MA_1	c10589.graph_c0	263.86	353	1.78	1.14	c10589.graph_c0_seq1	5
Bd_MA_1	c105895.graph_c0	116.95	206	3.22	2.07	c105895.graph_c0_seq1	4
Bd_MA_1	c1059.graph_c0	136.93	226	0	0	c1059.graph_c0_seq1	0
Bd_MA_1	c10590.graph_c0	365.83	455	0.74	0.48	c10590.graph_c0_seq1	2.89
Bd_MA_1	c105909.graph_c0	254.87	344	0	0	c105909.graph_c0_seq1	0
Bd_MA_1	c10591.graph_c0	355.83	445	0	0	c10591.graph_c0_seq1	0
Bd_MA_1	c105917.graph_c0	126.94	216	0	0	c105917.graph_c0_seq1	0
Bd_MA_1	c105918.graph_c0	143.93	233	0	0	c105918.graph_c0_seq1	0
Bd_MA_1	c10592.graph_c0	351.83	441	0	0	c10592.graph_c0_seq1	0
Bd_MA_1	c105925.graph_c0	383.82	473	0	0	c105925.graph_c0_seq1	0
Bd_MA_1	c105932.graph_c0	233.88	323	0.4	0.26	c105932.graph_c0_seq1	1
Bd_MA_1	c105933.graph_c0	424.81	514	0	0	c105933.graph_c0_seq1	0
Bd_MA_1	c105945.graph_c0	148.92	238	0.63	0.41	c105945.graph_c0_seq1	1
Bd_MA_1	c105950.graph_c0	208.89	298	0.45	0.29	c105950.graph_c0_seq1	1
Bd_MA_1	c105951.graph_c0	169.91	259	0	0	c105951.graph_c0_seq1	0
Bd_MA_1	c105953.graph_c0	226.88	316	0	0	c105953.graph_c0_seq1	0
Bd_MA_1	c10596.graph_c0	463.8	553	0	0	c10596.graph_c0_seq1	0
Bd_MA_1	c105969.graph_c0	157.92	247	0	0	c105969.graph_c0_seq1	0
Bd_MA_1	c105971.graph_c0	322.84	412	0	0	c105971.graph_c0_seq1	0
Bd_MA_1	c105975.graph_c0	140.93	230	0.67	0.43	c105975.graph_c0_seq1	1
Bd_MA_1	c10598.graph_c0	162.91	252	0	0	c10598.graph_c0_seq1	0
Bd_MA_1	c105981.graph_c0	111.96	201	0	0	c105981.graph_c0_seq1	0
Bd_MA_1	c105996.graph_c0	168.91	258	0	0	c105996.graph_c0_seq1	0
Bd_MA_1	c106.graph_c0	125.94	215	1.5	0.96	c106.graph_c0_seq1	2
Bd_MA_1	c1060.graph_c0	174.91	264	0	0	c1060.graph_c0_seq1	0
Bd_MA_1	c10600.graph_c0	1211.76	1301	0.16	0.1	c10600.graph_c0_seq2	2
Bd_MA_1	c106006.graph_c0	217.88	307	0.43	0.28	c106006.graph_c0_seq1	1
Bd_MA_1	c10601.graph_c0	251.87	341	1.12	0.72	c10601.graph_c0_seq1	3
Bd_MA_1	c106014.graph_c0	165.91	255	0.57	0.36	c106014.graph_c0_seq1	1
Bd_MA_1	c106019.graph_c0	153.92	243	0	0	c106019.graph_c0_seq1	0
Bd_MA_1	c106024.graph_c0	124.94	214	0	0	c106024.graph_c0_seq1	0
Bd_MA_1	c106026.graph_c0	123.94	213	0	0	c106026.graph_c0_seq1	0
Bd_MA_1	c106028.graph_c0	176.91	266	0	0	c106028.graph_c0_seq1	0
Bd_MA_1	c10603.graph_c0	388.82	478	0.48	0.31	c10603.graph_c0_seq1	2
Bd_MA_1	c106030.graph_c0	159.92	249	2.94	1.89	c106030.graph_c0_seq1	5
Bd_MA_1	c106033.graph_c0	252.87	342	0.74	0.48	c106033.graph_c0_seq1	2
Bd_MA_1	c106039.graph_c0	134.94	224	2.09	1.34	c106039.graph_c0_seq1	3
Bd_MA_1	c10604.graph_c0	493.8	583	0.19	0.12	c10604.graph_c0_seq1	1
Bd_MA_1	c106041.graph_c0	123.94	213	0	0	c106041.graph_c0_seq1	0
Bd_MA_1	c106053.graph_c0	133.94	223	0	0	c106053.graph_c0_seq1	0
Bd_MA_1	c106076.graph_c0	157.92	247	0	0	c106076.graph_c0_seq1	0
Bd_MA_1	c106083.graph_c0	163.91	253	0.57	0.37	c106083.graph_c0_seq1	1
Bd_MA_1	c106084.graph_c0	138.93	228	0	0	c106084.graph_c0_seq1	0
Bd_MA_1	c10609.graph_c0	151.92	241	0.62	0.4	c10609.graph_c0_seq1	1
Bd_MA_1	c1061.graph_c0	284.85	374	0	0	c1061.graph_c0_seq1	0
Bd_MA_1	c106101.graph_c0	254.87	344	0	0	c106101.graph_c0_seq1	0
Bd_MA_1	c106102.graph_c0	116.95	206	0	0	c106102.graph_c0_seq1	0
Bd_MA_1	c106105.graph_c0	142.93	232	1.32	0.84	c106105.graph_c0_seq1	2
Bd_MA_1	c106113.graph_c0	157.92	247	0	0	c106113.graph_c0_seq1	0
Bd_MA_1	c106117.graph_c0	194.9	284	0	0	c106117.graph_c0_seq1	0
Bd_MA_1	c106124.graph_c0	123.94	213	0	0	c106124.graph_c0_seq1	0
Bd_MA_1	c10613.graph_c0	331.84	421	0	0	c10613.graph_c0_seq1	0
Bd_MA_1	c106139.graph_c0	276.86	366	0	0	c106139.graph_c0_seq1	0
Bd_MA_1	c106140.graph_c0	234.87	324	0	0	c106140.graph_c0_seq1	0
Bd_MA_1	c10615.graph_c0	160.92	250	0.59	0.38	c10615.graph_c0_seq1	1
Bd_MA_1	c106155.graph_c0	128.94	218	0	0	c106155.graph_c0_seq1	0
Bd_MA_1	c106158.graph_c0	185.9	275	0	0	c106158.graph_c0_seq1	0
Bd_MA_1	c106159.graph_c0	136.93	226	0	0	c106159.graph_c0_seq1	0
Bd_MA_1	c10616.graph_c0	500.8	590	0	0	c10616.graph_c0_seq1	0
Bd_MA_1	c106161.graph_c0	163.91	253	0	0	c106161.graph_c0_seq1	0
Bd_MA_1	c106167.graph_c0	133.94	223	0	0	c106167.graph_c0_seq1	0
Bd_MA_1	c10617.graph_c0	247.87	337	0.76	0.49	c10617.graph_c0_seq1	2
Bd_MA_1	c106172.graph_c0	127.94	217	0	0	c106172.graph_c0_seq1	0
Bd_MA_1	c106174.graph_c0	112.96	202	0.83	0.53	c106174.graph_c0_seq1	1
Bd_MA_1	c10618.graph_c0	148.92	238	0	0	c10618.graph_c0_seq1	0
Bd_MA_1	c106181.graph_c0	132.94	222	0	0	c106181.graph_c0_seq1	0
Bd_MA_1	c106182.graph_c0	229.88	319	0	0	c106182.graph_c0_seq1	0
Bd_MA_1	c10619.graph_c0	426.81	516	0	0	c10619.graph_c0_seq1	0
Bd_MA_1	c106190.graph_c0	131.94	221	0	0	c106190.graph_c0_seq1	0
Bd_MA_1	c106196.graph_c0	154.92	244	0.61	0.39	c106196.graph_c0_seq1	1
Bd_MA_1	c106199.graph_c0	155.92	245	0	0	c106199.graph_c0_seq1	0
Bd_MA_1	c106202.graph_c0	124.94	214	0	0	c106202.graph_c0_seq1	0
Bd_MA_1	c106218.graph_c0	256.87	346	0.73	0.47	c106218.graph_c0_seq1	2
Bd_MA_1	c106229.graph_c0	168.91	258	0.56	0.36	c106229.graph_c0_seq1	1
Bd_MA_1	c10623.graph_c0	268.86	358	0	0	c10623.graph_c0_seq1	0
Bd_MA_1	c106232.graph_c0	161.92	251	0	0	c106232.graph_c0_seq1	0
Bd_MA_1	c10624.graph_c0	676.77	766	0	0	c10624.graph_c0_seq1	0
Bd_MA_1	c106250.graph_c0	120.95	210	0	0	c106250.graph_c0_seq1	0
Bd_MA_1	c10626.graph_c0	292.85	382	0	0	c10626.graph_c0_seq1	0
Bd_MA_1	c106260.graph_c0	157.92	247	0	0	c106260.graph_c0_seq1	0
Bd_MA_1	c106271.graph_c0	201.89	291	0	0	c106271.graph_c0_seq1	0
Bd_MA_1	c106275.graph_c0	176.91	266	0	0	c106275.graph_c0_seq1	0
Bd_MA_1	c106276.graph_c0	240.87	330	0	0	c106276.graph_c0_seq1	0
Bd_MA_1	c10628.graph_c0	172.91	262	0	0	c10628.graph_c0_seq1	0
Bd_MA_1	c106291.graph_c0	116.95	206	0	0	c106291.graph_c0_seq1	0
Bd_MA_1	c106301.graph_c0	159.92	249	1.77	1.13	c106301.graph_c0_seq1	3
Bd_MA_1	c106312.graph_c0	232.88	322	0	0	c106312.graph_c0_seq1	0
Bd_MA_1	c106313.graph_c0	182.9	272	0.51	0.33	c106313.graph_c0_seq1	1
Bd_MA_1	c106318.graph_c0	144.93	234	0.65	0.42	c106318.graph_c0_seq1	1
Bd_MA_1	c106322.graph_c0	114.95	204	1.64	1.05	c106322.graph_c0_seq1	2
Bd_MA_1	c106324.graph_c0	192.9	282	0	0	c106324.graph_c0_seq1	0
Bd_MA_1	c10634.graph_c0	396.82	486	0.47	0.3	c10634.graph_c0_seq1	2
Bd_MA_1	c106341.graph_c0	213.89	303	0	0	c106341.graph_c0_seq1	0
Bd_MA_1	c106351.graph_c0	157.92	247	0	0	c106351.graph_c0_seq1	0
Bd_MA_1	c106352.graph_c0	131.94	221	2.86	1.83	c106352.graph_c0_seq1	4
Bd_MA_1	c106359.graph_c0	124.94	214	0.75	0.48	c106359.graph_c0_seq1	1
Bd_MA_1	c106360.graph_c0	150.92	240	0	0	c106360.graph_c0_seq1	0
Bd_MA_1	c106373.graph_c0	259.86	349	0	0	c106373.graph_c0_seq1	0
Bd_MA_1	c106382.graph_c0	116.95	206	0.81	0.52	c106382.graph_c0_seq1	1
Bd_MA_1	c106399.graph_c0	351.83	441	0	0	c106399.graph_c0_seq1	0
Bd_MA_1	c10640.graph_c0	298.85	388	1.57	1.01	c10640.graph_c0_seq2	5
Bd_MA_1	c10641.graph_c0	199.89	289	0	0	c10641.graph_c0_seq1	0
Bd_MA_1	c106412.graph_c0	130.94	220	0	0	c106412.graph_c0_seq1	0
Bd_MA_1	c106413.graph_c0	161.92	251	0	0	c106413.graph_c0_seq1	0
Bd_MA_1	c106416.graph_c0	137.93	227	0	0	c106416.graph_c0_seq1	0
Bd_MA_1	c106417.graph_c0	242.87	332	0	0	c106417.graph_c0_seq1	0
Bd_MA_1	c106422.graph_c0	189.9	279	0	0	c106422.graph_c0_seq1	0
Bd_MA_1	c106427.graph_c0	186.9	276	0	0	c106427.graph_c0_seq1	0
Bd_MA_1	c10643.graph_c0	1350.76	1440	0	0	c10643.graph_c0_seq1	0
Bd_MA_1	c106430.graph_c0	156.92	246	0	0	c106430.graph_c0_seq1	0
Bd_MA_1	c106432.graph_c0	211.89	301	0	0	c106432.graph_c0_seq1	0
Bd_MA_1	c106436.graph_c0	123.94	213	2.28	1.46	c106436.graph_c0_seq1	3
Bd_MA_1	c10644.graph_c0	316.84	406	1.49	0.95	c10644.graph_c0_seq1	5
Bd_MA_1	c106449.graph_c0	199.89	289	0	0	c106449.graph_c0_seq1	0
Bd_MA_1	c10645.graph_c0	284.85	374	0.66	0.42	c10645.graph_c0_seq1	2
Bd_MA_1	c106450.graph_c0	359.83	449	0	0	c106450.graph_c0_seq1	0
Bd_MA_1	c106456.graph_c0	122.95	212	0.77	0.49	c106456.graph_c0_seq1	1
Bd_MA_1	c106457.graph_c0	135.93	225	0	0	c106457.graph_c0_seq1	0
Bd_MA_1	c106462.graph_c0	217.88	307	0.43	0.28	c106462.graph_c0_seq1	1
Bd_MA_1	c106467.graph_c0	138.93	228	0	0	c106467.graph_c0_seq1	0
Bd_MA_1	c106470.graph_c0	154.92	244	1.22	0.78	c106470.graph_c0_seq1	2
Bd_MA_1	c106473.graph_c0	114.95	204	0	0	c106473.graph_c0_seq1	0
Bd_MA_1	c10649.graph_c0	807.76	897	0.23	0.15	c10649.graph_c0_seq2	2
Bd_MA_1	c106497.graph_c0	142.93	232	0	0	c106497.graph_c0_seq1	0
Bd_MA_1	c1065.graph_c0	610.78	700	0	0	c1065.graph_c0_seq1	0
Bd_MA_1	c106502.graph_c0	130.94	220	0	0	c106502.graph_c0_seq1	0
Bd_MA_1	c106510.graph_c0	121.95	211	0.77	0.5	c106510.graph_c0_seq1	1
Bd_MA_1	c106526.graph_c0	130.94	220	0	0	c106526.graph_c0_seq1	0
Bd_MA_1	c10653.graph_c0	184.9	274	0.51	0.33	c10653.graph_c0_seq1	1
Bd_MA_1	c106532.graph_c0	450.81	540	0	0	c106532.graph_c0_seq1	0
Bd_MA_1	c106533.graph_c0	183.9	273	0	0	c106533.graph_c0_seq1	0
Bd_MA_1	c106535.graph_c0	161.92	251	0	0	c106535.graph_c0_seq1	0
Bd_MA_1	c106536.graph_c0	145.93	235	0	0	c106536.graph_c0_seq1	0
Bd_MA_1	c106540.graph_c0	189.9	279	0	0	c106540.graph_c0_seq1	0
Bd_MA_1	c106549.graph_c0	184.9	274	0	0	c106549.graph_c0_seq1	0
Bd_MA_1	c10655.graph_c0	956.76	1046	0.1	0.06	c10655.graph_c0_seq1	1
Bd_MA_1	c106555.graph_c0	126.94	216	0	0	c106555.graph_c0_seq1	0
Bd_MA_1	c106560.graph_c0	140.93	230	0	0	c106560.graph_c0_seq1	0
Bd_MA_1	c106569.graph_c0	139.93	229	0	0	c106569.graph_c0_seq1	0
Bd_MA_1	c106573.graph_c0	174.91	264	0	0	c106573.graph_c0_seq1	0
Bd_MA_1	c106574.graph_c0	331.84	421	0	0	c106574.graph_c0_seq1	0
Bd_MA_1	c10658.graph_c0	453.81	543	0	0	c10658.graph_c0_seq1	0
Bd_MA_1	c106581.graph_c0	180.9	270	1.04	0.67	c106581.graph_c0_seq1	2
Bd_MA_1	c10659.graph_c0	387.82	477	0	0	c10659.graph_c0_seq1	0
Bd_MA_1	c10660.graph_c0	183.9	273	0	0	c10660.graph_c0_seq1	0
Bd_MA_1	c106601.graph_c0	205.89	295	0	0	c106601.graph_c0_seq1	0
Bd_MA_1	c106608.graph_c0	132.94	222	2.83	1.82	c106608.graph_c0_seq1	4
Bd_MA_1	c10661.graph_c0	414.81	504	0	0	c10661.graph_c0_seq1	0
Bd_MA_1	c106635.graph_c0	135.93	225	0	0	c106635.graph_c0_seq1	0
Bd_MA_1	c106662.graph_c0	160.92	250	0	0	c106662.graph_c0_seq1	0
Bd_MA_1	c106663.graph_c0	128.94	218	0	0	c106663.graph_c0_seq1	0
Bd_MA_1	c10667.graph_c0	570.78	660	0	0	c10667.graph_c0_seq1	0
Bd_MA_1	c106674.graph_c0	125.94	215	0	0	c106674.graph_c0_seq1	0
Bd_MA_1	c106679.graph_c0	113.95	203	0	0	c106679.graph_c0_seq1	0
Bd_MA_1	c10668.graph_c0	173.91	263	0	0	c10668.graph_c0_seq1	0
Bd_MA_1	c106681.graph_c0	273.86	363	0.34	0.22	c106681.graph_c0_seq1	1
Bd_MA_1	c106684.graph_c0	167.91	257	0.56	0.36	c106684.graph_c0_seq1	1
Bd_MA_1	c106685.graph_c0	177.91	267	0	0	c106685.graph_c0_seq1	0
Bd_MA_1	c106688.graph_c0	127.94	217	0	0	c106688.graph_c0_seq1	0
Bd_MA_1	c106689.graph_c0	136.93	226	0	0	c106689.graph_c0_seq1	0
Bd_MA_1	c106693.graph_c0	132.94	222	3.54	2.27	c106693.graph_c0_seq1	5
Bd_MA_1	c1067.graph_c0	283.85	373	0	0	c1067.graph_c0_seq1	0
Bd_MA_1	c10670.graph_c0	192.9	282	0	0	c10670.graph_c0_seq1	0
Bd_MA_1	c10671.graph_c0	490.8	580	0.19	0.12	c10671.graph_c0_seq1	1
Bd_MA_1	c106719.graph_c0	149.92	239	0.63	0.4	c106719.graph_c0_seq1	1
Bd_MA_1	c10672.graph_c0	315.84	405	0	0	c10672.graph_c0_seq1	0
Bd_MA_1	c106729.graph_c0	122.95	212	0	0	c106729.graph_c0_seq1	0
Bd_MA_1	c106731.graph_c0	134.94	224	0	0	c106731.graph_c0_seq1	0
Bd_MA_1	c106736.graph_c0	277.86	367	0	0	c106736.graph_c0_seq1	0
Bd_MA_1	c10674.graph_c0	298.85	388	0	0	c10674.graph_c0_seq1	0
Bd_MA_1	c106742.graph_c0	218.88	308	0	0	c106742.graph_c0_seq1	0
Bd_MA_1	c106749.graph_c0	244.87	334	0	0	c106749.graph_c0_seq1	0
Bd_MA_1	c10675.graph_c0	281.85	371	0.33	0.21	c10675.graph_c0_seq1	1
Bd_MA_1	c106756.graph_c0	162.91	252	0	0	c106756.graph_c0_seq1	0
Bd_MA_1	c106758.graph_c0	628.78	718	0	0	c106758.graph_c0_seq1	0
Bd_MA_1	c106760.graph_c0	212.89	302	0	0	c106760.graph_c0_seq1	0
Bd_MA_1	c106762.graph_c0	385.82	475	0	0	c106762.graph_c0_seq1	0
Bd_MA_1	c106767.graph_c0	149.92	239	0	0	c106767.graph_c0_seq1	0
Bd_MA_1	c10677.graph_c0	259.86	349	0	0	c10677.graph_c0_seq1	0
Bd_MA_1	c106770.graph_c0	173.91	263	0	0	c106770.graph_c0_seq1	0
Bd_MA_1	c106780.graph_c0	135.93	225	0	0	c106780.graph_c0_seq1	0
Bd_MA_1	c106785.graph_c0	287.85	377	0	0	c106785.graph_c0_seq1	0
Bd_MA_1	c10679.graph_c0	223.88	313	0	0	c10679.graph_c0_seq1	0
Bd_MA_1	c106793.graph_c0	151.92	241	0.62	0.4	c106793.graph_c0_seq1	1
Bd_MA_1	c106799.graph_c0	249.87	339	0	0	c106799.graph_c0_seq1	0
Bd_MA_1	c10680.graph_c0	178.9	268	0.53	0.34	c10680.graph_c0_seq1	1
Bd_MA_1	c106807.graph_c0	134.94	224	1.4	0.9	c106807.graph_c0_seq1	2
Bd_MA_1	c10681.graph_c0	172.91	262	1.09	0.7	c10681.graph_c0_seq1	2
Bd_MA_1	c106810.graph_c0	126.94	216	0	0	c106810.graph_c0_seq1	0
Bd_MA_1	c106818.graph_c0	322.84	412	0	0	c106818.graph_c0_seq1	0
Bd_MA_1	c10682.graph_c0	708.77	798	0	0	c10682.graph_c0_seq1	0
Bd_MA_1	c106824.graph_c0	183.9	273	0	0	c106824.graph_c0_seq1	0
Bd_MA_1	c106837.graph_c0	135.93	225	0	0	c106837.graph_c0_seq1	0
Bd_MA_1	c106846.graph_c0	161.92	251	0	0	c106846.graph_c0_seq1	0
Bd_MA_1	c106847.graph_c0	210.89	300	0	0	c106847.graph_c0_seq1	0
Bd_MA_1	c106848.graph_c0	373.83	463	0	0	c106848.graph_c0_seq1	0
Bd_MA_1	c10685.graph_c0	374.82	464	0.75	0.48	c10685.graph_c0_seq1	3
Bd_MA_1	c106854.graph_c0	113.95	203	0	0	c106854.graph_c0_seq1	0
Bd_MA_1	c106855.graph_c0	161.92	251	0	0	c106855.graph_c0_seq1	0
Bd_MA_1	c106870.graph_c0	134.94	224	1.4	0.9	c106870.graph_c0_seq1	2
Bd_MA_1	c106874.graph_c0	183.9	273	0	0	c106874.graph_c0_seq1	0
Bd_MA_1	c106882.graph_c0	170.91	260	0	0	c106882.graph_c0_seq1	0
Bd_MA_1	c106887.graph_c0	152.92	242	0	0	c106887.graph_c0_seq1	0
Bd_MA_1	c106888.graph_c0	242.87	332	1.16	0.75	c106888.graph_c0_seq1	3
Bd_MA_1	c10689.graph_c0	221.88	311	0	0	c10689.graph_c0_seq1	0
Bd_MA_1	c106890.graph_c0	155.92	245	1.21	0.77	c106890.graph_c0_seq1	2
Bd_MA_1	c106894.graph_c0	135.93	225	0	0	c106894.graph_c0_seq1	0
Bd_MA_1	c106898.graph_c0	251.87	341	0	0	c106898.graph_c0_seq1	0
Bd_MA_1	c1069.graph_c0	499.8	589	0.38	0.24	c1069.graph_c0_seq1	2
Bd_MA_1	c10690.graph_c0	330.84	420	0	0	c10690.graph_c0_seq1	0
Bd_MA_1	c106902.graph_c0	130.94	220	2.16	1.38	c106902.graph_c0_seq1	3
Bd_MA_1	c106906.graph_c0	358.83	448	0	0	c106906.graph_c0_seq1	0
Bd_MA_1	c106907.graph_c0	180.9	270	0	0	c106907.graph_c0_seq1	0
Bd_MA_1	c10691.graph_c0	175.91	265	0	0	c10691.graph_c0_seq1	0
Bd_MA_1	c106914.graph_c0	161.92	251	0	0	c106914.graph_c0_seq1	0
Bd_MA_1	c106915.graph_c0	133.94	223	0	0	c106915.graph_c0_seq1	0
Bd_MA_1	c10692.graph_c0	179.9	269	0	0	c10692.graph_c0_seq1	0
Bd_MA_1	c106940.graph_c0	132.94	222	0	0	c106940.graph_c0_seq1	0
Bd_MA_1	c106952.graph_c0	193.9	283	0	0	c106952.graph_c0_seq1	0
Bd_MA_1	c106959.graph_c0	126.94	216	0	0	c106959.graph_c0_seq1	0
Bd_MA_1	c106965.graph_c0	121.95	211	0	0	c106965.graph_c0_seq1	0
Bd_MA_1	c106985.graph_c0	154.92	244	0	0	c106985.graph_c0_seq1	0
Bd_MA_1	c106987.graph_c0	121.95	211	0	0	c106987.graph_c0_seq1	0
Bd_MA_1	c106989.graph_c0	221.88	311	0	0	c106989.graph_c0_seq1	0
Bd_MA_1	c106998.graph_c0	134.94	224	0	0	c106998.graph_c0_seq1	0
Bd_MA_1	c1070.graph_c0	179.9	269	0.52	0.34	c1070.graph_c0_seq1	1
Bd_MA_1	c107012.graph_c0	112.96	202	0	0	c107012.graph_c0_seq1	0
Bd_MA_1	c107017.graph_c0	128.94	218	0	0	c107017.graph_c0_seq1	0
Bd_MA_1	c107019.graph_c0	342.83	432	0	0	c107019.graph_c0_seq1	0
Bd_MA_1	c10702.graph_c0	162.91	252	1.73	1.11	c10702.graph_c0_seq1	3
Bd_MA_1	c107032.graph_c0	158.92	248	0	0	c107032.graph_c0_seq1	0
Bd_MA_1	c107036.graph_c0	289.85	379	0	0	c107036.graph_c0_seq1	0
Bd_MA_1	c107037.graph_c0	294.85	384	0.32	0.2	c107037.graph_c0_seq1	1
Bd_MA_1	c107049.graph_c0	131.94	221	0	0	c107049.graph_c0_seq1	0
Bd_MA_1	c107051.graph_c0	134.94	224	0	0	c107051.graph_c0_seq1	0
Bd_MA_1	c107057.graph_c0	203.89	293	0	0	c107057.graph_c0_seq1	0
Bd_MA_1	c10706.graph_c0	992.76	1082	0	0	c10706.graph_c0_seq1	0
Bd_MA_1	c107063.graph_c0	128.94	218	0	0	c107063.graph_c0_seq1	0
Bd_MA_1	c107069.graph_c0	136.93	226	0	0	c107069.graph_c0_seq1	0
Bd_MA_1	c107083.graph_c0	185.9	275	0.51	0.32	c107083.graph_c0_seq1	1
Bd_MA_1	c107089.graph_c0	127.94	217	0	0	c107089.graph_c0_seq1	0
Bd_MA_1	c107098.graph_c0	206.89	296	0	0	c107098.graph_c0_seq1	0
Bd_MA_1	c107099.graph_c0	452.81	542	0.62	0.4	c107099.graph_c0_seq1	3
Bd_MA_1	c1071.graph_c0	343.83	433	0.82	0.53	c1071.graph_c0_seq1	3
Bd_MA_1	c10710.graph_c0	146.93	236	0	0	c10710.graph_c0_seq1	0
Bd_MA_1	c107102.graph_c0	296.85	386	1.27	0.81	c107102.graph_c0_seq1	4
Bd_MA_1	c107105.graph_c0	185.9	275	0	0	c107105.graph_c0_seq1	0
Bd_MA_1	c107109.graph_c0	151.92	241	0	0	c107109.graph_c0_seq1	0
Bd_MA_1	c10711.graph_c0	171.91	261	0	0	c10711.graph_c0_seq1	0
Bd_MA_1	c107118.graph_c0	140.93	230	0	0	c107118.graph_c0_seq1	0
Bd_MA_1	c10712.graph_c0	188.9	278	1.5	0.96	c10712.graph_c0_seq1	3
Bd_MA_1	c107120.graph_c0	207.89	297	0	0	c107120.graph_c0_seq1	0
Bd_MA_1	c107121.graph_c0	119.95	209	0	0	c107121.graph_c0_seq1	0
Bd_MA_1	c107135.graph_c0	370.83	460	0	0	c107135.graph_c0_seq1	0
Bd_MA_1	c107145.graph_c0	139.93	229	0	0	c107145.graph_c0_seq1	0
Bd_MA_1	c107154.graph_c0	166.91	256	0	0	c107154.graph_c0_seq1	0
Bd_MA_1	c107166.graph_c0	138.93	228	0	0	c107166.graph_c0_seq1	0
Bd_MA_1	c10717.graph_c0	163.91	253	0.57	0.37	c10717.graph_c0_seq1	1
Bd_MA_1	c107188.graph_c0	304.85	394	0	0	c107188.graph_c0_seq1	0
Bd_MA_1	c107195.graph_c0	132.94	222	2.83	1.82	c107195.graph_c0_seq1	4
Bd_MA_1	c107200.graph_c0	163.91	253	0	0	c107200.graph_c0_seq1	0
Bd_MA_1	c107204.graph_c0	182.9	272	0	0	c107204.graph_c0_seq1	0
Bd_MA_1	c107208.graph_c0	168.91	258	1.11	0.71	c107208.graph_c0_seq1	2
Bd_MA_1	c107218.graph_c0	170.91	260	0	0	c107218.graph_c0_seq1	0
Bd_MA_1	c10724.graph_c0	227.88	317	1.65	1.06	c10724.graph_c0_seq1	4
Bd_MA_1	c107240.graph_c0	136.93	226	0	0	c107240.graph_c0_seq1	0
Bd_MA_1	c107259.graph_c0	196.89	286	0	0	c107259.graph_c0_seq1	0
Bd_MA_1	c10726.graph_c0	181.9	271	0	0	c10726.graph_c0_seq1	0
Bd_MA_1	c10727.graph_c0	390.82	480	0.96	0.62	c10727.graph_c0_seq1	4
Bd_MA_1	c107270.graph_c0	159.92	249	0	0	c107270.graph_c0_seq1	0
Bd_MA_1	c107282.graph_c0	130.94	220	0	0	c107282.graph_c0_seq1	0
Bd_MA_1	c107290.graph_c0	244.87	334	0	0	c107290.graph_c0_seq1	0
Bd_MA_1	c1073.graph_c0	225.88	315	0	0	c1073.graph_c0_seq1	0
Bd_MA_1	c10730.graph_c0	135.93	225	0	0	c10730.graph_c0_seq1	0
Bd_MA_1	c107304.graph_c0	203.89	293	0.46	0.3	c107304.graph_c0_seq1	1
Bd_MA_1	c107307.graph_c0	190.9	280	0	0	c107307.graph_c0_seq1	0
Bd_MA_1	c107310.graph_c0	338.84	428	0	0	c107310.graph_c0_seq1	0
Bd_MA_1	c107327.graph_c0	145.93	235	0	0	c107327.graph_c0_seq1	0
Bd_MA_1	c107330.graph_c0	140.93	230	0	0	c107330.graph_c0_seq1	0
Bd_MA_1	c107350.graph_c0	209.89	299	0	0	c107350.graph_c0_seq1	0
Bd_MA_1	c107351.graph_c0	121.95	211	0	0	c107351.graph_c0_seq1	0
Bd_MA_1	c107352.graph_c0	157.92	247	0	0	c107352.graph_c0_seq1	0
Bd_MA_1	c107362.graph_c0	253.87	343	0	0	c107362.graph_c0_seq1	0
Bd_MA_1	c107385.graph_c0	142.93	232	1.98	1.27	c107385.graph_c0_seq1	3
Bd_MA_1	c107394.graph_c0	150.92	240	0	0	c107394.graph_c0_seq1	0
Bd_MA_1	c107401.graph_c0	180.9	270	0	0	c107401.graph_c0_seq1	0
Bd_MA_1	c10741.graph_c0	155.92	245	0.6	0.39	c10741.graph_c0_seq1	1
Bd_MA_1	c107422.graph_c0	141.93	231	0	0	c107422.graph_c0_seq1	0
Bd_MA_1	c107427.graph_c0	177.91	267	1.59	1.02	c107427.graph_c0_seq1	3
Bd_MA_1	c10743.graph_c0	442.81	532	0.43	0.27	c10743.graph_c0_seq1	2
Bd_MA_1	c107439.graph_c0	350.83	440	0	0	c107439.graph_c0_seq1	0
Bd_MA_1	c107448.graph_c0	146.93	236	0	0	c107448.graph_c0_seq1	0
Bd_MA_1	c107459.graph_c0	139.93	229	0	0	c107459.graph_c0_seq1	0
Bd_MA_1	c107467.graph_c0	157.92	247	0	0	c107467.graph_c0_seq1	0
Bd_MA_1	c107468.graph_c0	175.91	265	0	0	c107468.graph_c0_seq1	0
Bd_MA_1	c107478.graph_c0	278.86	368	0	0	c107478.graph_c0_seq1	0
Bd_MA_1	c10748.graph_c0	201.89	291	0	0	c10748.graph_c0_seq1	0
Bd_MA_1	c107485.graph_c0	126.94	216	0	0	c107485.graph_c0_seq1	0
Bd_MA_1	c1075.graph_c0	1140.76	1230	0.16	0.11	c1075.graph_c0_seq1	2
Bd_MA_1	c10750.graph_c0	582.78	672	0	0	c10750.graph_c0_seq1	0
Bd_MA_1	c107503.graph_c0	265.86	355	0	0	c107503.graph_c0_seq1	0
Bd_MA_1	c107507.graph_c0	219.88	309	0	0	c107507.graph_c0_seq1	0
Bd_MA_1	c107524.graph_c0	311.84	401	0	0	c107524.graph_c0_seq1	0
Bd_MA_1	c107529.graph_c0	155.92	245	0	0	c107529.graph_c0_seq1	0
Bd_MA_1	c107530.graph_c0	278.86	368	0	0	c107530.graph_c0_seq1	0
Bd_MA_1	c107534.graph_c0	171.91	261	0	0	c107534.graph_c0_seq1	0
Bd_MA_1	c107550.graph_c0	146.93	236	1.28	0.82	c107550.graph_c0_seq1	2
Bd_MA_1	c107556.graph_c0	169.91	259	0	0	c107556.graph_c0_seq1	0
Bd_MA_1	c10757.graph_c0	169.91	259	0	0	c10757.graph_c0_seq1	0
Bd_MA_1	c107570.graph_c0	231.88	321	0	0	c107570.graph_c0_seq1	0
Bd_MA_1	c10758.graph_c0	422.81	512	0	0	c10758.graph_c0_seq1	0
Bd_MA_1	c107581.graph_c0	112.96	202	0.83	0.53	c107581.graph_c0_seq1	1
Bd_MA_1	c107582.graph_c0	341.83	431	0	0	c107582.graph_c0_seq1	0
Bd_MA_1	c10759.graph_c0	184.9	274	0	0	c10759.graph_c0_seq1	0
Bd_MA_1	c107590.graph_c0	170.91	260	0	0	c107590.graph_c0_seq1	0
[truncated: 464,591+ more rows]
